# Supplementary material for: Exosomal transfer of stroma-derived miR21 confers paclitaxel resistance in ovarian cancer cells through targeting APAF1
Source: Nat Commun. 2016 Mar 29;7:11150. doi: 10.1038/ncomms11150 (PMC4820618; doi:10.1038/ncomms11150)
Supplement: Supplementary Data 1 — Data sheet showing the average number of sequencing reads for each cell type normalized by counts per 1000 cells [file ncomms11150-s2.xlsx]

## Sheet: Sheet1
Supplementary Data 1. Next generation sequencing analysis on miRNAs isolated from exosomes produced by ovarian cancer cells, normal and cancer associated fibroblasts, and normal and cancer associated adipocytes
							Cancer cells				Normal fibroblasts			Cancer assoicated fibroblasts				Normal adipocytes			Cancer associated adipocytes
Small RNA	Length	Name	Resource	Match type	Mismatches	A2780 per 1000 cell	HeyA8 per 1000 cell	OVCA433 per 1000 cell	SKOV3 per 1000 cell	Average	NOF151 per 1000 cell	NF810000 per 1000 cell	Average	CAF866652 per 1000 cell	CAF869881 per 1000 cell	CAF868242 per 1000 cell	Average	OMN050312 per 1000 cell	OMN923075 per 1000 cell	Average	OMT924007 per 1000 cell	OMT916645 per 1000 cell	Average
TATACAATCTACTGTCTTTCCTA	23	let-7a-1	Homo sapiens	Precursor	0	0	0	0	0	0	0	19.2543	9.62716	0	0	0	0	0	0	0	0	0	0
TGAGGTAGGAGGTTGTATAGTTATA	25	let-7a-1	Homo sapiens	Precursor variant	2	0	0	9.12449	0	2.28112	0	0	0	0	0	0	0	0	0	0	0	0	0
TGAGGTAGTAGGTTGTATAGTTATA	25	let-7a-1	Homo sapiens	Precursor variant	1	0	0	0	0	0	0	19.2543	9.62716	0	0	0	0	0	0	0	0	0	0
TGAGGTAGGAGGTTGTATAGTTTTA	25	let-7a-1	Homo sapiens	Precursor variant	1	0	0	0	0	0	0	0	0	0	8.62681	0	2.8756	0	0	0	0	0	0
TGAGGTAGTAGGTTGTATAG	20	let-7a-1//let-7a-2//let-7a-3	Homo sapiens	Mature 5' sub	0	0	0	9.12449	0	2.28112	0	19.2543	9.62716	0	17.2819	6.21478	7.83223	4293.18	5402.64	4847.91	2961.52	21630.3	12295.9
TGAGGTAGTAGGTTGTATAGA	21	let-7a-1//let-7a-2//let-7a-3	Homo sapiens	Mature 5' sub variant	1	0	0	0	0	0	0	19.2543	9.62716	0	0	0	0	0	0	0	0	0	0
GAGGTAGTAGGTTGTATAGTTA	22	let-7a-1//let-7a-2//let-7a-3	Homo sapiens	Mature 5' sub/super variant	1	0	0	0	0	0	0	0	0	0	8.62681	0	2.8756	0	0	0	0	0	0
TGAGGTAGTAGGTTGTATAGTTA	23	let-7a-1//let-7a-2//let-7a-3	Homo sapiens	Mature 5' super variant	1	20.8474	615.538	209.769	143.735	247.472	834.683	982.028	908.356	461.754	699.337	614.856	591.982	30045.5	64820.6	47433.1	20730.6	227012	123871
TCAGGTAGTAGGTTGTATAGTTA	23	let-7a-1//let-7a-2//let-7a-3	Homo sapiens	Mature 5' super variant	2	0	0	0	7.18589	1.79647	0	0	0	0	0	0	0	0	0	0	0	0	0
TGAGGTAGTAGGCTGTATAGTTA	23	let-7a-1//let-7a-2//let-7a-3	Homo sapiens	Mature 5' super variant	2	0	0	0	7.18589	1.79647	0	0	0	0	0	0	0	0	0	0	0	0	0
TGAGGTAGTAGGTTGTATAGTAA	23	let-7a-1//let-7a-2//let-7a-3	Homo sapiens	Mature 5' super variant	2	0	0	0	7.18589	1.79647	0	0	0	0	0	0	0	0	0	0	0	0	0
TGGGGTAGTAGGTTGTATAGTTA	23	let-7a-1//let-7a-2//let-7a-3	Homo sapiens	Mature 5' super variant	2	0	0	0	0	0	0	0	0	0	8.62681	0	2.8756	0	0	0	0	0	0
TGAGGTAGTAGGTTGTATAGTAC	23	let-7a-1//let-7a-2//let-7a-3	Homo sapiens	Mature 5' super variant	2	0	0	0	0	0	0	0	0	0	0	6.21478	2.07159	0	0	0	0	0	0
TGAGGAAGTAGGTTGTATAGTTA	23	let-7a-1//let-7a-2//let-7a-3	Homo sapiens	Mature 5' super variant	2	0	0	0	0	0	0	0	0	0	0	6.21478	2.07159	0	0	0	0	0	0
TGAGGTAGTAGGTCGTATAGTTA	23	let-7a-1//let-7a-2//let-7a-3	Homo sapiens	Mature 5' super variant	2	0	0	0	0	0	0	0	0	0	0	0	0	0	0	0	0	5401.66	2700.83
TGAGGTAGTAGGTTGTATAGTA	22	let-7a-1//let-7a-2//let-7a-3	Homo sapiens	Mature 5' variant	1	0	57.7078	27.3546	7.18589	23.0621	256.804	442.849	349.827	121.505	77.6978	130.434	109.879	21462.5	37812.9	29637.7	5923.04	129735	67828.9
CGAGGTAGTAGGTTGTATAGTA	22	let-7a-1//let-7a-2//let-7a-3	Homo sapiens	Mature 5' variant	2	0	0	0	0	0	0	0	0	0	8.62681	0	2.8756	0	0	0	0	0	0
TGAGGCAGTAGGTTGTATAGTA	22	let-7a-1//let-7a-2//let-7a-3	Homo sapiens	Mature 5' variant	2	0	0	0	0	0	0	0	0	0	0	0	0	0	0	0	0	5401.66	2700.83
TGAGGTAGTAGGTCGTATAGTA	22	let-7a-1//let-7a-2//let-7a-3	Homo sapiens	Mature 5' variant	2	0	0	0	0	0	0	0	0	0	0	0	0	0	0	0	0	5401.66	2700.83
TGAGGTAGTAGGTTGTATA	19	let-7a-1//let-7a-2//let-7a-3	Homo sapiens	Precursor	0	0	0	0	0	0	0	0	0	0	0	6.21478	2.07159	0	0	0	0	0	0
TGAGGTAGTAGGTTGT	16	let-7a-1//let-7a-2//let-7a-3//let-7b//let-7c	Homo sapiens	Precursor	0	0	6.4284	0	0	1.6071	0	19.2543	9.62716	0	17.2819	6.21478	7.83223	0	0	0	0	0	0
TGAGGTAGTAGGTTG	15	let-7a-1//let-7a-2//let-7a-3//let-7b//let-7c	Homo sapiens	Precursor	0	0	0	0	0	0	32.0794	0	16.0397	0	0	0	0	0	0	0	986.59	0	493.295
TGAGGTAGTAGGTTGTAT	18	let-7a-1//let-7a-2//let-7a-3//let-7c	Homo sapiens	Precursor	0	0	0	0	0	0	0	0	0	0	0	0	0	0	0	0	0	5401.66	2700.83
TGAGGTGGTAGGTTGTAT	18	let-7a-1//let-7a-2//let-7a-3//let-7c	Homo sapiens	Precursor variant	1	0	0	0	0	0	0	0	0	0	0	0	0	0	0	0	986.59	0	493.295
TGAGGTAGTAGGTTGTATTGTTA	23	let-7a-1//let-7a-2//let-7a-3//let-7c//mir-98	Homo sapiens	Mature 5' super variant	2	0	0	0	7.18589	1.79647	0	0	0	0	0	0	0	0	0	0	0	0	0
TGAGGTAGTAAGTTGTATAGTTA	23	let-7a-1//let-7a-2//let-7a-3//mir-98	Homo sapiens	Mature 5' super variant	2	0	0	0	0	0	0	0	0	0	0	0	0	0	0	0	0	5401.66	2700.83
CTATACAATCTACTGTCTTTC	21	let-7a-1//let-7a-3	Homo sapiens	Mature 3'	0	0	0	0	0	0	0	0	0	0	8.62681	0	2.8756	0	0	0	0	5401.66	2700.83
CTATACAATCTACTGTCTTC	20	let-7a-1//let-7a-3	Homo sapiens	Mature 3' sub variant	1	3.47596	0	0	0	0.86899	0	0	0	0	0	0	0	0	0	0	0	0	0
CTATACAATCTACTGTCTTTCC	22	let-7a-1//let-7a-3	Homo sapiens	Mature 3' super	0	3.47596	19.2482	9.12449	14.3718	11.5551	32.0794	0	16.0397	0	0	0	0	0	0	0	0	0	0
CTATACAATCTACTGTCTTTCTA	23	let-7a-1//let-7a-3	Homo sapiens	Mature 3' super variant	2	0	6.4284	9.12449	21.5577	9.27764	32.0794	0	16.0397	0	8.62681	12.4296	7.01879	0	0	0	0	0	0
TGAGGTAGTAGGTTGTATAGTTTGA	25	let-7a-1//let-7a-3	Homo sapiens	Precursor variant	1	0	0	0	0	0	0	0	0	0	0	0	0	0	2698.54	1349.27	0	0	0
TGAGGTAGGAGGTTGTATAGTTGTA	25	let-7a-1//let-7e	Homo sapiens	Precursor variant	2	0	0	0	0	0	0	0	0	0	0	0	0	0	0	0	0	5401.66	2700.83
CTGTACAGCCTCCTAGCTTTCC	22	let-7a-2	Homo sapiens	Mature 3'	0	0	0	9.12449	0	2.28112	0	0	0	24.3009	8.62681	6.21478	13.0475	0	0	0	0	10803.3	5401.66
CTGTACAGCCTCCTAGCTTTCTA	23	let-7a-2	Homo sapiens	Mature 3' super variant	2	0	0	0	0	0	32.0794	0	16.0397	0	0	0	0	0	0	0	0	0	0
CTGTACAGCCTCCTAGCTTTCCTA	24	let-7a-2	Homo sapiens	Mature 3' super variant	1	0	0	0	0	0	0	0	0	0	0	6.21478	2.07159	0	0	0	0	0	0
CTGTACAGCCTCCTAGCTTTCCAA	24	let-7a-2	Homo sapiens	Mature 3' super variant	2	0	0	0	0	0	0	0	0	0	0	0	0	0	2698.54	1349.27	0	0	0
CTGTACAGCCTCCTAGCTTCCA	22	let-7a-2	Homo sapiens	Mature 3' variant	2	0	6.4284	0	0	1.6071	0	0	0	0	0	0	0	0	0	0	0	0	0
CTGTACAGCCTCCCAGCTTTCC	22	let-7a-2	Homo sapiens	Mature 3' variant	1	0	0	0	0	0	0	0	0	24.3009	0	0	8.1003	0	0	0	0	0	0
TGAGGTAGTAGGTTGTATAGTTTA	24	let-7a-2	Homo sapiens	Mature 5' super	0	0	6.4284	0	0	1.6071	0	38.5086	19.2543	48.6018	8.62681	18.6444	25.291	0	0	0	0	5401.66	2700.83
TTGAGGTAGTAGGTTGTATAGTTTA	25	let-7a-2	Homo sapiens	Mature 5' super	0	0	0	0	0	0	0	0	0	0	8.62681	0	2.8756	0	0	0	0	0	0
TGAGGTAGTAGTTTGTATAGTTTA	24	let-7a-2	Homo sapiens	Mature 5' super variant	1	0	6.4284	0	0	1.6071	0	0	0	0	0	0	0	0	0	0	0	0	0
TGAGGTAGTAGGTTGTATAAGTTA	24	let-7a-2	Homo sapiens	Mature 5' super variant	2	0	0	9.12449	0	2.28112	0	0	0	0	0	0	0	0	0	0	0	0	0
TGGAGGTAGTAGGTTGTATAGTTA	24	let-7a-2	Homo sapiens	Mature 5' super variant	2	0	0	0	0	0	0	19.2543	9.62716	0	0	0	0	0	0	0	0	0	0
TGAGGTAGTAGGTTGTATTGGTTA	24	let-7a-2//let-7c	Homo sapiens	Mature 5' super variant	2	0	0	0	7.18589	1.79647	0	0	0	0	0	0	0	0	0	0	0	0	0
TCGAGGTAGTAGGTTGTAT	19	let-7a-2//let-7c	Homo sapiens	Precursor variant	1	0	0	0	0	0	0	0	0	0	0	0	0	4293.18	0	2146.59	0	0	0
TGAGGTAGTAGGTTGTATAGTTGA	24	let-7a-2//let-7e	Homo sapiens	Mature 5' super variant	1	0	0	0	0	0	0	19.2543	9.62716	0	8.62681	0	2.8756	0	0	0	0	5401.66	2700.83
TGAGGTAGTAGATTGTATAGATTA	24	let-7a-2//let-7f-2	Homo sapiens	Mature 5' super variant	2	0	0	0	7.18589	1.79647	0	0	0	0	0	0	0	0	0	0	0	0	0
TGAGGTAGTAGATTGTATAGTTTA	24	let-7a-2//let-7f-2	Homo sapiens	Mature 5' super variant	1	0	0	0	0	0	0	0	0	0	0	6.21478	2.07159	0	0	0	0	0	0
GTGAGGTAGTAGGTTGTATAGTA	23	let-7a-3	Homo sapiens	Mature 5' super variant	1	0	6.4284	0	7.18589	3.40357	0	0	0	0	0	6.21478	2.07159	0	2698.54	1349.27	0	0	0
GTGAGGTAGTAGGTTGTATA	20	let-7a-3	Homo sapiens	Precursor	0	0	0	0	7.18589	1.79647	0	0	0	0	0	0	0	0	0	0	0	0	0
GTGAGGTAGTAGGTTGTATGGTTA	24	let-7a-3//let-7b//let-7c	Homo sapiens	Mature 5' super variant	2	3.47596	0	0	0	0.86899	0	0	0	0	0	0	0	0	0	0	0	0	0
CTATACAACCTACTGCCTTCC	21	let-7b	Homo sapiens	Mature 3' sub	0	0	12.8199	0	7.18589	5.00144	32.0794	57.7629	44.9212	24.3009	0	6.21478	10.1719	0	0	0	986.59	5401.66	3194.13
CTATACAACCTACTGCCTTA	20	let-7b	Homo sapiens	Mature 3' sub variant	1	0	0	0	0	0	0	0	0	0	0	0	0	0	0	0	0	5401.66	2700.83
CTATACAACCTACTGCCTTCCTA	23	let-7b	Homo sapiens	Mature 3' super variant	2	0	19.2482	0	14.3718	8.40501	0	19.2543	9.62716	24.3009	8.62681	12.4296	15.1191	4293.18	5402.64	4847.91	3948.11	0	1974.06
CTATACAACCTACTGCCTTCCA	22	let-7b	Homo sapiens	Mature 3' variant	1	0	0	9.12449	0	2.28112	0	19.2543	9.62716	0	0	0	0	0	0	0	0	0	0
TGAGGTAGTAGGTTGTGTGA	20	let-7b	Homo sapiens	Mature 5' sub variant	1	0	0	9.12449	7.18589	4.07759	0	19.2543	9.62716	0	0	0	0	0	2698.54	1349.27	986.59	10803.3	5894.96
TGAGGTAGTAGGTTGTGTGGA	21	let-7b	Homo sapiens	Mature 5' sub variant	1	0	0	0	0	0	32.0794	19.2543	25.6669	0	0	0	0	0	5402.64	2701.32	7897.97	59465.7	33681.8
TGAGGTAGTAGGTTGTGTGTA	21	let-7b	Homo sapiens	Mature 5' sub variant	2	0	0	0	0	0	0	0	0	0	0	0	0	0	2698.54	1349.27	0	5401.66	2700.83
TGAGGTAGTAGGTTGTGTGGTTA	23	let-7b	Homo sapiens	Mature 5' super variant	1	6.95192	76.956	72.9582	86.2307	60.7742	256.804	519.866	388.335	121.505	129.515	124.219	125.08	4293.18	43215.6	23754.4	7897.97	151341	79619.7
TGAGGTAGTAGGTTGTGTGGTGA	23	let-7b	Homo sapiens	Mature 5' super variant	2	0	6.4284	0	0	1.6071	0	0	0	0	0	0	0	0	0	0	0	0	0
TGAGGTAGTAGGTTGTGTGGTAA	23	let-7b	Homo sapiens	Mature 5' super variant	2	0	6.4284	0	0	1.6071	0	0	0	0	8.62681	6.21478	4.9472	0	2698.54	1349.27	0	0	0
GGAGGTAGTAGGTTGTGTGGTTA	23	let-7b	Homo sapiens	Mature 5' super variant	2	0	0	0	7.18589	1.79647	0	0	0	0	0	0	0	0	0	0	0	0	0
TGAGGTAGTAGGTTGTGTGGTTG	23	let-7b	Homo sapiens	Mature 5' super variant	1	0	0	0	0	0	0	0	0	24.3009	0	0	8.1003	0	0	0	0	0	0
TGAGGTGGTAGGTTGTGTGGTTA	23	let-7b	Homo sapiens	Mature 5' super variant	2	0	0	0	0	0	0	0	0	0	0	0	0	0	2698.54	1349.27	0	0	0
TGAGGTAGTAGGTTGCGTGGTTA	23	let-7b	Homo sapiens	Mature 5' super variant	2	0	0	0	0	0	0	0	0	0	0	0	0	0	2698.54	1349.27	0	0	0
GTGAGGTAGTAGGTTGTGTGGTTTA	25	let-7b	Homo sapiens	Mature 5' super variant	1	0	0	0	0	0	0	0	0	0	0	0	0	0	0	0	0	5401.66	2700.83
TGAGGTAGTAGGTTGTGTGGTA	22	let-7b	Homo sapiens	Mature 5' variant	1	0	6.4284	0	0	1.6071	64.2151	77.0173	70.6162	0	17.2819	6.21478	7.83223	4293.18	8101.18	6197.18	8884.56	129735	69309.6
TGAGGTAGTAGGTTGTGTGGTTTTA	25	let-7b	Homo sapiens	Precursor variant	1	0	0	0	0	0	32.0794	0	16.0397	0	0	0	0	0	0	0	0	5401.66	2700.83
TGAGGTAGTAGGTTGTGTGGTTATA	25	let-7b	Homo sapiens	Precursor variant	2	0	0	0	0	0	0	0	0	0	8.62681	6.21478	4.9472	0	0	0	0	10803.3	5401.66
TGAGGTAGTAGGTTGTGTGGTTGTA	25	let-7b	Homo sapiens	Precursor variant	2	0	0	0	0	0	0	0	0	0	0	0	0	0	0	0	986.59	0	493.295
TGAGGTAGTAGGTTGTGTGGTTAGA	25	let-7b	Homo sapiens	Precursor variant	2	0	0	0	0	0	0	0	0	0	0	0	0	0	0	0	0	5401.66	2700.83
TGAGGTAGTAGGTTGTGTGGTATA	24	let-7b//let-7c	Homo sapiens	Mature 5' super variant	2	3.47596	0	0	0	0.86899	0	0	0	0	0	0	0	0	0	0	0	0	0
TGAGGTAGTAGGTTGTGTGGTTTA	24	let-7b//let-7c	Homo sapiens	Mature 5' super variant	1	0	6.4284	18.249	14.3718	9.76229	64.2151	57.7629	60.989	0	17.2819	37.2632	18.1817	4293.18	0	2146.59	3948.11	27032	15490.1
TGAGGTAGTAGGTTGTGTGGTTAA	24	let-7b//let-7c	Homo sapiens	Mature 5' super variant	2	0	0	9.12449	14.3718	5.87407	0	0	0	0	0	0	0	0	2698.54	1349.27	0	0	0
TGAGGTAGTAGGTTGTGTGGTTGA	24	let-7b//let-7c	Homo sapiens	Mature 5' super variant	2	0	0	0	7.18589	1.79647	0	0	0	0	0	0	0	0	0	0	0	10803.3	5401.66
TTAGGTAGTAGGTTGTGTGGTTTA	24	let-7b//let-7c	Homo sapiens	Mature 5' super variant	2	0	0	0	0	0	0	0	0	0	0	0	0	0	0	0	0	5401.66	2700.83
TGAGGTAGTAGGTTGTATGGTT	22	let-7c	Homo sapiens	Mature 5'	0	0	0	0	0	0	0	0	0	0	0	0	0	4293.18	0	2146.59	0	0	0
TGAGGTAGTAGGTTGTATGA	20	let-7c	Homo sapiens	Mature 5' sub variant	1	0	6.4284	0	0	1.6071	0	0	0	0	0	0	0	0	0	0	0	0	0
TGAGGTAGTAGGTTGTATGGA	21	let-7c	Homo sapiens	Mature 5' sub variant	1	0	0	0	0	0	0	19.2543	9.62716	0	0	0	0	0	2698.54	1349.27	0	0	0
GAGGTAGTAGGTTGTATGGTTA	22	let-7c	Homo sapiens	Mature 5' sub/super variant	1	0	6.4284	9.12449	0	3.88822	0	0	0	0	0	0	0	0	5402.64	2701.32	0	0	0
AGGTAGTAGGTTGTATGGTTA	21	let-7c	Homo sapiens	Mature 5' sub/super variant	1	0	0	0	0	0	0	0	0	0	0	0	0	0	0	0	986.59	0	493.295
TGAGGTAGTAGGTTGTATGGTTTA	24	let-7c	Homo sapiens	Mature 5' super	0	0	0	0	7.18589	1.79647	0	0	0	0	0	0	0	0	0	0	0	5401.66	2700.83
TGAGGTAGTATGTTGTATGGTTA	23	let-7c	Homo sapiens	Mature 5' super variant	2	3.47596	0	0	0	0.86899	0	0	0	0	0	0	0	0	0	0	0	0	0
CGAGGTAGTAGGTTGTATGGTTA	23	let-7c	Homo sapiens	Mature 5' super variant	2	3.47596	0	0	0	0.86899	0	0	0	0	0	0	0	4293.18	0	2146.59	0	0	0
TGATGTAGTAGGTTGTATGGTTA	23	let-7c	Homo sapiens	Mature 5' super variant	2	3.47596	6.4284	0	0	2.47609	0	0	0	0	0	0	0	0	0	0	0	0	0
TGAGGTAGTAGGTTGTATGGTTA	23	let-7c	Homo sapiens	Mature 5' super variant	1	159.802	846.369	364.829	409.629	445.157	32.0794	96.2716	64.1755	0	17.2819	49.6928	22.3249	279006	272797	275902	120436	21630.3	71033
TTAGGTAGTAGGTTGTATGGTTA	23	let-7c	Homo sapiens	Mature 5' super variant	2	0	6.4284	0	0	1.6071	0	0	0	0	0	0	0	0	0	0	0	0	0
TTGAGGTAGTAGGTTGTATGGTTA	24	let-7c	Homo sapiens	Mature 5' super variant	1	0	6.4284	0	0	1.6071	0	0	0	0	0	0	0	0	0	0	0	0	0
TAAGGTAGTAGGTTGTATGGTTA	23	let-7c	Homo sapiens	Mature 5' super variant	2	0	6.4284	9.12449	0	3.88822	0	0	0	0	0	0	0	0	0	0	0	0	0
TGAGGTAATAGGTTGTATGGTTA	23	let-7c	Homo sapiens	Mature 5' super variant	2	0	6.4284	0	0	1.6071	0	0	0	0	0	0	0	0	0	0	0	0	0
TGGAGGTAGTAGGTTGTATGGTTA	24	let-7c	Homo sapiens	Mature 5' super variant	2	0	0	9.12449	0	2.28112	0	0	0	0	0	0	0	0	0	0	0	0	0
TGAGATAGTAGGTTGTATGGTTA	23	let-7c	Homo sapiens	Mature 5' super variant	2	0	0	9.12449	0	2.28112	0	0	0	0	0	0	0	0	0	0	0	0	0
TGAGGTAGTAGGTTGTATGGATTA	24	let-7c	Homo sapiens	Mature 5' super variant	1	0	0	0	7.18589	1.79647	0	0	0	0	0	0	0	0	0	0	0	0	0
TGAGGTAGTAGGTTGCATGGTTA	23	let-7c	Homo sapiens	Mature 5' super variant	2	0	0	0	7.18589	1.79647	0	0	0	0	0	0	0	8586.35	0	4293.18	986.59	0	493.295
TGAGGTAGTAGGTTGTATGGCTA	23	let-7c	Homo sapiens	Mature 5' super variant	2	0	0	0	7.18589	1.79647	0	0	0	0	0	0	0	0	0	0	0	0	0
TGAGGTAGTTGGTTGTATGGTTTA	24	let-7c	Homo sapiens	Mature 5' super variant	1	0	0	0	0	0	0	0	0	0	8.62681	0	2.8756	0	0	0	0	0	0
TGAGGTAGTTGGTTGTATGGTTA	23	let-7c	Homo sapiens	Mature 5' super variant	2	0	0	0	0	0	0	0	0	0	69.071	0	23.0237	0	0	0	0	0	0
TGAGGTAGTAGGTTGAATGGTTA	23	let-7c	Homo sapiens	Mature 5' super variant	2	0	0	0	0	0	0	0	0	0	0	0	0	4293.18	0	2146.59	0	0	0
TGAGGTAGTAGGTTTTATGGTTA	23	let-7c	Homo sapiens	Mature 5' super variant	2	0	0	0	0	0	0	0	0	0	0	0	0	4293.18	0	2146.59	0	0	0
TGAGGCAGTAGGTTGTATGGTTA	23	let-7c	Homo sapiens	Mature 5' super variant	2	0	0	0	0	0	0	0	0	0	0	0	0	0	2698.54	1349.27	0	0	0
TGAGGTAGTAGGTTGTACGGTTA	23	let-7c	Homo sapiens	Mature 5' super variant	2	0	0	0	0	0	0	0	0	0	0	0	0	0	2698.54	1349.27	0	0	0
TGAGGTAGTAGGTTGTATGGGTTA	24	let-7c	Homo sapiens	Mature 5' super variant	1	0	0	0	0	0	0	0	0	0	0	0	0	0	2698.54	1349.27	0	0	0
TGAGGTGGTAGGTTGTATGGTTA	23	let-7c	Homo sapiens	Mature 5' super variant	2	0	0	0	0	0	0	0	0	0	0	0	0	0	2698.54	1349.27	0	0	0
TGAGGTAGTAGGTTGTATGTTTA	23	let-7c	Homo sapiens	Mature 5' super variant	2	0	0	0	0	0	0	0	0	0	0	0	0	0	0	0	986.59	0	493.295
TGAGTTAGTAGGTTGTATGGTTA	23	let-7c	Homo sapiens	Mature 5' super variant	2	0	0	0	0	0	0	0	0	0	0	0	0	0	0	0	986.59	0	493.295
TGAGGTAGTAGGTTGTATGGTTGA	24	let-7c	Homo sapiens	Mature 5' super variant	1	0	0	0	0	0	0	0	0	0	0	0	0	0	0	0	0	5401.66	2700.83
TGAGGTAGTAGGTTGTATGTTA	22	let-7c	Homo sapiens	Mature 5' variant	2	6.95192	0	9.12449	7.18589	5.81557	0	0	0	0	0	0	0	0	0	0	986.59	0	493.295
TGAGGTAGTAGGTTGTATGGTA	22	let-7c	Homo sapiens	Mature 5' variant	1	0	0	9.12449	0	2.28112	0	19.2543	9.62716	0	0	6.21478	2.07159	0	10805.3	5402.64	2961.52	10803.3	6882.42
CGAGGTAGTAGGTTGTATGGTA	22	let-7c	Homo sapiens	Mature 5' variant	2	0	0	0	0	0	0	19.2543	9.62716	0	0	0	0	0	0	0	0	0	0
GTAGTAGGTTGTATG	15	let-7c	Homo sapiens	Precursor	0	0	0	9.12449	7.18589	4.07759	0	0	0	0	0	0	0	0	0	0	0	0	0
TGAGGTAGTAGGTTGTGTGGTTAAGA	26	let-7c	Homo sapiens	Precursor variant	2	0	0	0	0	0	0	0	0	0	0	6.21478	2.07159	0	0	0	0	0	0
TGAGGTAGGAGGTTGTATGGTTA	23	let-7c//let-7e	Homo sapiens	Mature 5' super variant	2	0	0	0	7.18589	1.79647	0	0	0	0	0	6.21478	2.07159	0	0	0	0	0	0
TATACGACCTGCTGCCTTTCTA	22	let-7d	Homo sapiens	Mature 3' sub/super variant	1	0	0	0	7.18589	1.79647	0	0	0	0	0	0	0	0	0	0	0	0	0
CTATACGACCTGCTGCCTTTCTA	23	let-7d	Homo sapiens	Mature 3' super variant	1	0	25.6397	18.249	21.5577	16.3616	0	57.7629	28.8815	24.3009	17.2819	31.0485	24.2104	8586.35	2698.54	5642.45	986.59	10803.3	5894.96
CTATACGACCTGCTGCCTTTCA	22	let-7d	Homo sapiens	Mature 3' variant	1	0	6.4284	9.12449	14.3718	7.48117	32.0794	0	16.0397	0	0	6.21478	2.07159	0	0	0	0	5401.66	2700.83
AGAGGTAGTAGGTTGCATAGA	21	let-7d	Homo sapiens	Mature 5' sub variant	1	3.47596	0	9.12449	7.18589	4.94658	0	0	0	0	0	0	0	0	0	0	0	0	0
AGAGGTAGTAGGTTGCATAGTTA	23	let-7d	Homo sapiens	Mature 5' super variant	1	0	64.1362	63.8526	50.3012	44.5725	64.2151	96.2716	80.2433	24.3009	17.2819	24.8337	22.1388	4293.18	2698.54	3495.86	3948.11	27032	15490.1
AGAGGTAGTAGGTTGCATAGTTTA	24	let-7d	Homo sapiens	Mature 5' super variant	1	0	0	0	0	0	32.0794	0	16.0397	0	0	0	0	0	2698.54	1349.27	0	0	0
AGAGGTAGTAGGTTGCATAGTA	22	let-7d	Homo sapiens	Mature 5' variant	1	0	19.2482	9.12449	7.18589	8.88966	0	19.2543	9.62716	0	0	6.21478	2.07159	0	5402.64	2701.32	0	16205	8102.5
CTATACGGCCTCCTAGCTTTCC	22	let-7e	Homo sapiens	Mature 3'	0	6.95192	0	18.249	0	6.30022	0	0	0	0	0	0	0	0	0	0	0	0	0
TGAGGTAGGAGGTTGTATAGA	21	let-7e	Homo sapiens	Mature 5' sub variant	1	0	0	0	0	0	0	0	0	0	0	6.21478	2.07159	0	0	0	0	0	0
TGAGGTAGGAGGTTGTATAGTTGA	24	let-7e	Homo sapiens	Mature 5' super	0	0	0	0	7.18589	1.79647	32.0794	19.2543	25.6669	0	0	6.21478	2.07159	0	0	0	0	5401.66	2700.83
TGAGGTAGGAGGTTGTATAGTTA	23	let-7e	Homo sapiens	Mature 5' super variant	1	6.95192	12.8199	63.8526	7.18589	22.7026	96.2945	154.035	125.165	24.3009	60.4442	31.0485	38.5979	4293.18	10805.3	7549.23	2961.52	48638.7	25800.1
TGAGGTAGGAGGTTGTATAGTA	22	let-7e	Homo sapiens	Mature 5' variant	1	6.95192	0	9.12449	0	4.0191	32.0794	38.5086	35.294	0	0	24.8337	8.27789	4293.18	0	2146.59	986.59	10803.3	5894.96
CTATACAATCTATTGCCTTCCTA	23	let-7f-1	Homo sapiens	Mature 3' super variant	2	0	19.2482	0	0	4.81206	0	0	0	0	0	0	0	0	0	0	986.59	0	493.295
CTATACAATCTATTGCCTTCTA	22	let-7f-1	Homo sapiens	Mature 3' variant	2	0	6.4284	0	0	1.6071	0	0	0	0	0	0	0	0	0	0	0	0	0
CTATACAATCTATTGCCTTCCA	22	let-7f-1	Homo sapiens	Mature 3' variant	1	0	0	0	0	0	0	0	0	0	0	6.21478	2.07159	0	0	0	0	0	0
CTATACAATCTATTGCC	17	let-7f-1	Homo sapiens	Precursor	0	0	0	0	0	0	0	0	0	0	0	6.21478	2.07159	0	0	0	0	0	0
TGAGGTAGTAGATTGTATAGA	21	let-7f-1//let-7f-2	Homo sapiens	Mature 5' sub variant	1	0	6.4284	9.12449	0	3.88822	0	38.5086	19.2543	0	0	0	0	0	2698.54	1349.27	986.59	5401.66	3194.13
TGAGGTAGTAGATTGTATAGTTA	23	let-7f-1//let-7f-2	Homo sapiens	Mature 5' super variant	1	3.47596	108.987	82.0827	122.177	79.1807	224.725	365.832	295.278	48.6018	189.959	142.838	127.133	0	13503.8	6751.91	2961.52	81072.3	42016.9
TGAGGTAGTAGATTGTATAGTAA	23	let-7f-1//let-7f-2	Homo sapiens	Mature 5' super variant	2	0	0	0	7.18589	1.79647	0	0	0	0	0	0	0	0	0	0	0	0	0
TGAGGTAGCAGATTGTATAGTTA	23	let-7f-1//let-7f-2	Homo sapiens	Mature 5' super variant	2	0	0	0	0	0	32.0794	0	16.0397	0	0	0	0	0	0	0	0	0	0
CGAGGTAGTAGATTGTATAGTTA	23	let-7f-1//let-7f-2	Homo sapiens	Mature 5' super variant	2	0	0	0	0	0	0	0	0	0	0	0	0	0	0	0	0	5401.66	2700.83
TGAGGTAGTAGATTGTATAGTA	22	let-7f-1//let-7f-2	Homo sapiens	Mature 5' variant	1	0	6.4284	9.12449	7.18589	5.68469	0	154.035	77.0173	0	17.2819	12.4296	9.90382	8586.35	10805.3	9695.82	2961.52	64867.3	33914.4
TGAGGTAGTAGATTGTATAGTC	22	let-7f-1//let-7f-2	Homo sapiens	Mature 5' variant	1	0	0	0	0	0	0	0	0	0	0	6.21478	2.07159	0	0	0	0	0	0
TGAGGTAGCAGATTGTATAGTA	22	let-7f-1//let-7f-2	Homo sapiens	Mature 5' variant	2	0	0	0	0	0	0	0	0	0	0	0	0	0	0	0	0	5401.66	2700.83
TGAGGTAGTAGATTGTA	17	let-7f-1//let-7f-2	Homo sapiens	Precursor	0	0	0	0	7.18589	1.79647	0	0	0	0	0	0	0	0	0	0	0	0	0
TGAGGTAGTAGATTGTATAGTTATC	25	let-7f-1//let-7f-2	Homo sapiens	Precursor variant	2	0	0	0	0	0	0	0	0	48.6018	0	0	16.2006	0	0	0	0	0	0
CTATACAGTCTACTGTCTTTCTA	23	let-7f-2	Homo sapiens	Mature 3' super variant	2	0	0	0	0	0	0	0	0	0	0	0	0	0	0	0	0	5401.66	2700.83
TGAGGTAGTAGATTGTATAGTATC	24	let-7f-2	Homo sapiens	Mature 5' super variant	2	0	0	0	0	0	0	0	0	24.3009	0	0	8.1003	0	0	0	0	0	0
CTGTACAGGCCACTGCCTTGC	21	let-7g	Homo sapiens	Mature 3'	0	0	0	0	0	0	0	0	0	0	0	0	0	4293.18	0	2146.59	0	0	0
CTGTACAGGCCACTGCCTTGCC	22	let-7g	Homo sapiens	Mature 3' super	0	0	0	0	0	0	32.0794	0	16.0397	0	0	0	0	0	0	0	0	0	0
CTGTACAGGCCACTGCCTTGCCGA	24	let-7g	Homo sapiens	Mature 3' super variant	2	0	0	0	0	0	0	0	0	0	0	0	0	0	0	0	0	5401.66	2700.83
TGAGGTAGTAGTTTGTACAG	20	let-7g	Homo sapiens	Mature 5' sub	0	0	0	0	0	0	0	0	0	0	0	0	0	0	0	0	0	5401.66	2700.83
TGAGGTAGTAGTTTGTACAGTTA	23	let-7g	Homo sapiens	Mature 5' super variant	1	6.95192	25.6397	9.12449	14.3718	14.022	256.804	115.526	186.165	24.3009	34.5355	55.9076	38.248	0	5402.64	2701.32	2961.52	54064	28512.8
TGAGGTAGTAGTTTGTACAGTTTA	24	let-7g	Homo sapiens	Mature 5' super variant	1	0	0	9.12449	0	2.28112	0	0	0	0	0	6.21478	2.07159	0	0	0	0	5401.66	2700.83
TGAGGTAGTAGTTTGTACAGTTCA	24	let-7g	Homo sapiens	Mature 5' super variant	2	0	0	0	0	0	0	0	0	0	0	12.4296	4.14319	0	0	0	0	0	0
TGAGGTAGTAGTTTGTACAGTTGA	24	let-7g	Homo sapiens	Mature 5' super variant	2	0	0	0	0	0	0	0	0	0	0	0	0	0	0	0	0	5401.66	2700.83
TGAGGTAGTAGTTTGTACAGTA	22	let-7g	Homo sapiens	Mature 5' variant	1	0	12.8199	0	0	3.20496	0	96.2716	48.1358	24.3009	0	18.6444	14.3151	0	10805.3	5402.64	4936.45	54064	29500.2
TGCGCAAGCTACTGCCTTGA	20	let-7i	Homo sapiens	Mature 3' sub variant	1	0	6.4284	0	0	1.6071	0	0	0	0	0	0	0	0	0	0	0	0	0
CTGCGCAAGCTACTGCCTTGCTA	23	let-7i	Homo sapiens	Mature 3' super	0	0	0	9.12449	14.3718	5.87407	0	0	0	0	0	6.21478	2.07159	0	2698.54	1349.27	986.59	0	493.295
TGAGGTAGTAGTTTGTGCTGA	21	let-7i	Homo sapiens	Mature 5' sub variant	1	0	0	0	7.18589	1.79647	32.0794	0	16.0397	0	0	0	0	0	0	0	0	5401.66	2700.83
TGAGGTAGTAGTTTGTGCTAA	21	let-7i	Homo sapiens	Mature 5' sub variant	2	0	0	0	0	0	0	0	0	0	0	0	0	0	2698.54	1349.27	0	0	0
TGAGGTAGTAGTTTGTGCTGTTA	23	let-7i	Homo sapiens	Mature 5' super variant	1	0	25.6397	45.6036	0	17.8108	64.2151	19.2543	41.7347	0	17.2819	43.478	20.2533	0	2698.54	1349.27	1974.93	32433.7	17204.3
TGAGGTAGTAGTTTGTGCTGTTGA	24	let-7i	Homo sapiens	Mature 5' super variant	1	0	0	0	0	0	0	0	0	0	0	6.21478	2.07159	0	0	0	0	0	0
TGAGGTAGTAGTTTGTGCTGTTTA	24	let-7i	Homo sapiens	Mature 5' super variant	2	0	0	0	0	0	0	0	0	0	0	0	0	0	0	0	0	10803.3	5401.66
TGAGGTAGTAGTTTGTGCTGTA	22	let-7i	Homo sapiens	Mature 5' variant	1	0	25.6397	36.4791	21.5577	20.9191	0	0	0	24.3009	25.9087	31.0485	27.086	0	2698.54	1349.27	986.59	54064	27525.3
TGAGGTAATAGTTTGTGCTGTA	22	let-7i	Homo sapiens	Mature 5' variant	2	0	0	0	0	0	0	0	0	24.3009	0	0	8.1003	0	0	0	0	0	0
TGAGGTAGTAGCTTGTGCTGTA	22	let-7i	Homo sapiens	Mature 5' variant	2	0	0	0	0	0	0	0	0	0	0	0	0	0	0	0	0	5401.66	2700.83
CAAGCTTGTATCTATAGGTATGA	23	mir-100	Homo sapiens	Mature 3' super variant	1	0	0	0	0	0	0	0	0	0	8.62681	0	2.8756	0	0	0	0	0	0
CAAGCTTGTATCTATAGGTATA	22	mir-100	Homo sapiens	Mature 3' variant	1	0	6.4284	0	0	1.6071	0	0	0	0	0	0	0	0	0	0	0	0	0
AGCCCGTAGATCCGAACTTGA	21	mir-100	Homo sapiens	Mature 5' sub variant	2	0	6.4284	0	0	1.6071	0	0	0	0	0	0	0	0	0	0	0	0	0
AACCCGTAGATCCGAACTTGC	21	mir-100	Homo sapiens	Mature 5' sub variant	1	0	12.8199	0	0	3.20496	0	0	0	0	0	0	0	0	0	0	0	0	0
AACCGTAGATCCGAACTTGTA	21	mir-100	Homo sapiens	Mature 5' sub variant	2	0	12.8199	0	0	3.20496	0	19.2543	9.62716	24.3009	0	6.21478	10.1719	0	0	0	0	5401.66	2700.83
AACCCGTAGATCCGAACTTA	20	mir-100	Homo sapiens	Mature 5' sub variant	1	0	0	0	0	0	32.0794	0	16.0397	0	0	6.21478	2.07159	0	0	0	0	0	0
AACCGTAGATCCGAACTTGT	20	mir-100	Homo sapiens	Mature 5' sub variant	1	0	0	0	0	0	32.0794	0	16.0397	0	0	0	0	0	0	0	0	0	0
AACCCGTAGATCCGAACTTGA	21	mir-100	Homo sapiens	Mature 5' sub variant	1	0	0	0	0	0	0	0	0	0	17.2819	0	5.76063	0	0	0	0	0	0
AACCGTAGATCCGAACTTGTGAT	23	mir-100	Homo sapiens	Mature 5' sub/super variant	2	0	6.4284	0	0	1.6071	0	0	0	0	0	0	0	0	0	0	0	0	0
ACCCGTAGATCCGAACTTGTGA	22	mir-100	Homo sapiens	Mature 5' sub/super variant	1	0	6.4284	0	0	1.6071	0	0	0	0	0	0	0	0	0	0	0	0	0
AACCGTAGATCCGAACTTGTGA	22	mir-100	Homo sapiens	Mature 5' sub/super variant	2	0	256.471	0	0	64.1177	64.2151	38.5086	51.3618	267.347	51.8174	12.4296	110.531	0	0	0	2961.52	0	1480.76
GAACCCGTAGATCCGAACTTGTGA	24	mir-100	Homo sapiens	Mature 5' super variant	2	0	6.4284	0	0	1.6071	0	0	0	0	0	0	0	0	2698.54	1349.27	0	0	0
AACCCGTAGATCCGAACTTGCGA	23	mir-100	Homo sapiens	Mature 5' super variant	2	0	6.4284	0	0	1.6071	0	0	0	0	0	0	0	0	0	0	0	0	0
AACCCGTAGATCCGAACTTGTGGA	24	mir-100	Homo sapiens	Mature 5' super variant	1	0	6.4284	0	0	1.6071	0	0	0	0	0	0	0	0	0	0	0	0	0
AAACCCGTAGATCCGAACTTGTA	23	mir-100	Homo sapiens	Mature 5' super variant	1	0	6.4284	0	0	1.6071	0	0	0	0	0	0	0	0	0	0	0	0	0
AAACCCGTAGATCCGAACTTGTAT	24	mir-100	Homo sapiens	Mature 5' super variant	2	0	6.4284	0	0	1.6071	0	0	0	0	0	0	0	0	0	0	0	0	0
AACCTGTAGATCCGAACTTGTGA	23	mir-100	Homo sapiens	Mature 5' super variant	2	0	6.4284	0	0	1.6071	0	0	0	0	0	0	0	0	0	0	0	0	0
AACCCGCAGATCCGAACTTGTGA	23	mir-100	Homo sapiens	Mature 5' super variant	2	0	6.4284	0	0	1.6071	0	0	0	0	0	0	0	0	0	0	0	0	0
AACCCGTAGATCCGAACTTGTGAA	24	mir-100	Homo sapiens	Mature 5' super variant	2	0	6.4284	0	0	1.6071	0	0	0	0	0	0	0	0	0	0	0	0	0
GACCCGTAGATCCGAACTTGTGA	23	mir-100	Homo sapiens	Mature 5' super variant	2	0	57.7078	0	0	14.4269	32.0794	0	16.0397	48.6018	8.62681	6.21478	21.1478	0	5402.64	2701.32	986.59	0	493.295
AACCCGTAGATCCGAACTTGTGA	23	mir-100	Homo sapiens	Mature 5' super variant	1	0	3436.72	355.704	86.2307	969.663	1508.86	616.196	1062.53	777.703	1096.51	614.856	829.689	47214.9	91833.8	69524.3	33563.3	91899.4	62731.3
AACCCGTAGATCCGAACTTGTGTA	24	mir-100	Homo sapiens	Mature 5' super variant	2	0	96.1673	9.12449	7.18589	28.1194	64.2151	0	32.1075	121.505	60.4442	68.3117	83.4201	0	0	0	1974.93	16205	9089.96
AACCCGTAGATCCTAACTTGTGA	23	mir-100	Homo sapiens	Mature 5' super variant	2	0	0	9.12449	0	2.28112	0	0	0	0	0	0	0	0	0	0	0	0	0
ATCCCGTAGATCCGAACTTGTGA	23	mir-100	Homo sapiens	Mature 5' super variant	2	0	0	0	0	0	0	0	0	0	8.62681	0	2.8756	0	0	0	0	0	0
AACCCGTGGATCCGAACTTGTGA	23	mir-100	Homo sapiens	Mature 5' super variant	2	0	0	0	0	0	0	0	0	0	8.62681	0	2.8756	0	0	0	0	0	0
AATCCGTAGATCCGAACTTGTGA	23	mir-100	Homo sapiens	Mature 5' super variant	2	0	0	0	0	0	0	0	0	0	8.62681	0	2.8756	0	0	0	0	0	0
AACCCGTAGACCCGAACTTGTGA	23	mir-100	Homo sapiens	Mature 5' super variant	2	0	0	0	0	0	0	0	0	0	8.62681	0	2.8756	0	0	0	0	0	0
AACCCGTAGATCCGGACTTGTGA	23	mir-100	Homo sapiens	Mature 5' super variant	2	0	0	0	0	0	0	0	0	0	0	6.21478	2.07159	0	0	0	0	5401.66	2700.83
AACCCGTAGATCTGAACTTGTGA	23	mir-100	Homo sapiens	Mature 5' super variant	2	0	0	0	0	0	0	0	0	0	0	0	0	0	2698.54	1349.27	0	0	0
GACCCGTAGATCCGAACTTGTA	22	mir-100	Homo sapiens	Mature 5' variant	2	0	6.4284	9.12449	0	3.88822	32.0794	0	16.0397	24.3009	8.62681	12.4296	15.1191	0	0	0	0	0	0
AACCCGTAGATCCGAACTTGTA	22	mir-100	Homo sapiens	Mature 5' variant	1	0	641.177	82.0827	43.1153	191.594	577.879	192.543	385.211	558.995	328.101	354.014	413.703	21462.5	18906.5	20184.5	28628.6	48638.7	38633.6
AACCTGTAGATCCGAACTTGTA	22	mir-100	Homo sapiens	Mature 5' variant	2	0	0	0	0	0	0	0	0	24.3009	0	0	8.1003	0	0	0	0	0	0
AACCCGTAGATCCGAATTTGTA	22	mir-100	Homo sapiens	Mature 5' variant	2	0	0	0	0	0	0	0	0	0	8.62681	0	2.8756	0	0	0	0	0	0
AACCCGTAGATCTGAACTTGTA	22	mir-100	Homo sapiens	Mature 5' variant	2	0	0	0	0	0	0	0	0	0	8.62681	0	2.8756	0	0	0	0	0	0
AACCCGTAGATCCGAA	16	mir-100	Homo sapiens	Precursor	0	0	0	0	0	0	0	0	0	0	0	6.21478	2.07159	0	0	0	0	0	0
AACCCGTAGATCCGAACTA	19	mir-100	Homo sapiens	Precursor variant	1	0	0	9.12449	7.18589	4.07759	0	0	0	0	0	0	0	0	0	0	0	0	0
TCAGTTATCACAGTGCTGATGCTA	24	mir-101-1	Homo sapiens	Mature 5' super variant	1	0	0	9.12449	0	2.28112	0	0	0	0	0	0	0	0	0	0	0	0	0
TACAGTACTGTGATAACTGAA	21	mir-101-1//mir-101-2	Homo sapiens	Mature 3'	0	0	0	0	0	0	0	0	0	0	0	0	0	0	0	0	0	5401.66	2700.83
TACAGTACTGTGATAACTGA	20	mir-101-1//mir-101-2	Homo sapiens	Mature 3' sub	0	0	0	0	0	0	0	0	0	0	0	0	0	4293.18	2698.54	3495.86	0	0	0
TACAGCACTGTGATAACTGA	20	mir-101-1//mir-101-2	Homo sapiens	Mature 3' sub variant	1	0	0	0	0	0	32.0794	0	16.0397	0	0	0	0	0	0	0	0	0	0
GTACAGTACTGTGATAACTGA	21	mir-101-1//mir-101-2	Homo sapiens	Mature 3' sub/super	0	0	0	0	7.18589	1.79647	0	0	0	0	0	0	0	0	0	0	986.59	0	493.295
TACAGTACTGTGATAACTGAAA	22	mir-101-1//mir-101-2	Homo sapiens	Mature 3' super variant	1	0	0	0	0	0	0	0	0	0	0	0	0	4293.18	0	2146.59	0	0	0
TACAGTACTGTGATA	15	mir-101-1//mir-101-2	Homo sapiens	Precursor	0	0	0	0	0	0	0	0	0	0	0	0	0	4293.18	0	2146.59	0	0	0
ACAGCACTGCGATAACTGAAGA	22	mir-101-2	Homo sapiens	Mature 3' sub/super variant	2	0	0	9.12449	0	2.28112	0	0	0	0	0	0	0	0	0	0	0	0	0
ACAGTACTGTGATAACTGAATA	22	mir-101-2	Homo sapiens	Mature 3' sub/super variant	1	0	0	0	0	0	0	0	0	0	0	0	0	0	0	0	0	5401.66	2700.83
TACAGTACTGTGATAACTGAAGA	23	mir-101-2	Homo sapiens	Mature 3' super	0	0	19.2482	0	0	4.81206	0	19.2543	9.62716	0	8.62681	6.21478	4.9472	4293.18	0	2146.59	3948.11	5401.66	4674.89
TACAGTACTATGATAACTGAAGA	23	mir-101-2	Homo sapiens	Mature 3' super variant	1	0	6.4284	0	0	1.6071	0	0	0	0	0	0	0	0	0	0	0	0	0
TACAGTACTGTGATAACTGACTA	23	mir-101-2	Homo sapiens	Mature 3' super variant	2	0	0	0	0	0	0	0	0	0	0	6.21478	2.07159	0	0	0	0	0	0
GGCAGCATTGTACAGGGCTATGAAA	25	mir-103a-2	Homo sapiens	Mature 3' super variant	1	3.47596	0	0	0	0.86899	0	0	0	0	0	0	0	0	0	0	0	0	0
AGCAGCATTGTACAGGGCTATGATA	25	mir-103a-2	Homo sapiens	Mature 3' super variant	1	0	0	0	7.18589	1.79647	32.0794	0	16.0397	0	0	6.21478	2.07159	0	0	0	0	5401.66	2700.83
AGCTTCTTTACAGTGCTGCCTTGAA	25	mir-103a-2	Homo sapiens	Mature 5' super variant	1	3.47596	0	0	0	0.86899	0	0	0	0	0	0	0	0	0	0	0	0	0
AGCTTCTTTACAGTGCTGCCTTA	23	mir-103a-2	Homo sapiens	Mature 5' variant	1	0	0	0	7.18589	1.79647	0	0	0	0	0	0	0	0	0	0	0	0	0
AGCAGCATTGTACAGGGCTATGA	23	mir-103a-2//mir-103a-1	Homo sapiens	Mature 3'	0	215.384	205.191	173.29	186.85	195.179	288.94	346.578	317.759	72.9027	86.3529	124.219	94.4916	4293.18	18906.5	11599.8	5923.04	64867.3	35395.2
CAGCATTGTACAGGGCTATGA	21	mir-103a-2//mir-103a-1	Homo sapiens	Mature 3' sub	0	3.47596	0	18.249	0	5.43123	0	0	0	0	0	6.21478	2.07159	0	0	0	986.59	0	493.295
GCAGCATTGTACAGGGCTATGA	22	mir-103a-2//mir-103a-1	Homo sapiens	Mature 3' sub	0	0	0	0	0	0	0	0	0	0	0	6.21478	2.07159	0	0	0	0	0	0
AAGCAGCATTGTACAGGGCTATGA	24	mir-103a-2//mir-103a-1	Homo sapiens	Mature 3' super	0	3.47596	0	0	0	0.86899	0	0	0	0	0	0	0	0	0	0	0	0	0
AGCAGCATTGTACAGGGCTATGAA	24	mir-103a-2//mir-103a-1	Homo sapiens	Mature 3' super	0	0	0	0	7.18589	1.79647	0	0	0	0	0	0	0	0	0	0	0	0	0
AGCAGCATTGTACAGGGCTATGTA	24	mir-103a-2//mir-103a-1	Homo sapiens	Mature 3' super variant	1	10.4195	12.8199	9.12449	14.3718	11.6839	32.0794	57.7629	44.9212	0	0	12.4296	4.14319	4293.18	5402.64	4847.91	0	16205	8102.5
CAGCAGCATTGTACAGGGCTATGTA	25	mir-103a-2//mir-103a-1	Homo sapiens	Mature 3' super variant	2	0	0	0	0	0	0	0	0	0	0	0	0	0	0	0	0	5401.66	2700.83
GGCAGCATTGTACAGGGCTATGA	23	mir-103a-2//mir-103a-1	Homo sapiens	Mature 3' variant	1	13.8955	6.4284	0	7.18589	6.87744	64.2151	0	32.1075	0	0	0	0	0	0	0	0	0	0
AGCGGCATTGTACAGGGCTATGA	23	mir-103a-2//mir-103a-1	Homo sapiens	Mature 3' variant	1	0	6.4284	0	0	1.6071	0	0	0	0	0	0	0	0	0	0	0	0	0
AGCAGCATTGTACAGGACTATGA	23	mir-103a-2//mir-103a-1	Homo sapiens	Mature 3' variant	1	0	0	0	0	0	0	19.2543	9.62716	0	0	0	0	0	0	0	986.59	0	493.295
GGCAGCATTCTACAGGGCTATGA	23	mir-103a-2//mir-103a-1	Homo sapiens	Mature 3' variant	2	0	0	0	0	0	0	0	0	0	0	0	0	4293.18	0	2146.59	0	0	0
AGCAGCATTGTACAGGGCTAT	21	mir-103a-2//mir-103a-1//mir-107	Homo sapiens	Mature 3' sub	0	6.95192	0	0	35.9295	10.7203	0	57.7629	28.8815	0	8.62681	18.6444	9.09039	0	2698.54	1349.27	0	16205	8102.5
AGCAGCACTGTACAGGGCTATA	22	mir-103a-2//mir-103a-1//mir-107	Homo sapiens	Mature 3' sub variant	2	0	0	0	0	0	32.0794	0	16.0397	0	0	0	0	0	0	0	0	0	0
GGCAGCATTGTACAGGGCTAT	21	mir-103a-2//mir-103a-1//mir-107	Homo sapiens	Mature 3' sub variant	1	0	0	0	0	0	0	19.2543	9.62716	0	0	0	0	0	0	0	0	0	0
GGCAGCATTGTACAGGGCTATA	22	mir-103a-2//mir-103a-1//mir-107	Homo sapiens	Mature 3' sub variant	2	0	0	0	0	0	0	0	0	0	0	0	0	0	2698.54	1349.27	0	0	0
AGCAGCATTGTACAGGGCTATATA	24	mir-103a-2//mir-103a-1//mir-107	Homo sapiens	Mature 3' super variant	2	0	0	0	7.18589	1.79647	0	19.2543	9.62716	0	0	0	0	0	0	0	0	0	0
AGCAGCATTGTACAGGGCTA	20	mir-103a-2//mir-103a-1//mir-107	Homo sapiens	Precursor	0	3.47596	6.4284	18.249	7.18589	8.83481	0	19.2543	9.62716	0	17.2819	6.21478	7.83223	0	2698.54	1349.27	0	16205	8102.5
AGCAGCATTGTACAGGA	17	mir-103a-2//mir-103a-1//mir-107	Homo sapiens	Precursor variant	1	0	0	9.12449	0	2.28112	0	0	0	0	0	0	0	0	0	0	0	0	0
GGCAGCATTGTACAGGGCTA	20	mir-103a-2//mir-103a-1//mir-107	Homo sapiens	Precursor variant	1	0	0	0	0	0	0	0	0	0	8.62681	0	2.8756	0	0	0	0	0	0
AGCAGCATTGTACAGGGA	18	mir-103a-2//mir-103a-1//mir-107	Homo sapiens	Precursor variant	1	0	0	0	0	0	0	0	0	0	0	0	0	0	0	0	0	5401.66	2700.83
TCAAATGCTCAGACTCCTGTGGTA	24	mir-105-1//mir-105-2	Homo sapiens	Mature 5' super variant	1	0	0	0	0	0	0	0	0	0	0	6.21478	2.07159	0	0	0	0	0	0
CGCACTGTGGGTACTTGCTGC	21	mir-106b	Homo sapiens	Mature 3' sub	0	0	0	0	0	0	0	0	0	0	0	6.21478	2.07159	0	0	0	0	0	0
CGCACTGTGGGTACTTGCTA	20	mir-106b	Homo sapiens	Mature 3' sub variant	1	0	6.4284	0	0	1.6071	0	0	0	0	0	0	0	0	0	0	0	5401.66	2700.83
CGCACTGTGGGTACTTGCTGA	21	mir-106b	Homo sapiens	Mature 3' sub variant	1	0	0	0	0	0	32.0794	19.2543	25.6669	0	0	0	0	0	0	0	986.59	0	493.295
CGCACTGTGGGTACTTGCA	19	mir-106b	Homo sapiens	Mature 3' sub variant	1	0	0	0	0	0	0	0	0	0	0	0	0	0	2698.54	1349.27	0	0	0
CGCACTGTGGGTACTTGCTGCTA	23	mir-106b	Homo sapiens	Mature 3' sub/super variant	1	0	6.4284	0	0	1.6071	0	0	0	0	0	0	0	0	0	0	0	0	0
TAAAGTGCTGACAGTGCAG	19	mir-106b	Homo sapiens	Mature 5' sub	0	0	0	9.12449	0	2.28112	0	0	0	0	0	0	0	0	0	0	0	0	0
TAAAGTGCTGACAGTGCAGA	20	mir-106b	Homo sapiens	Mature 5' sub	0	0	0	0	7.18589	1.79647	0	0	0	0	0	0	0	0	5402.64	2701.32	0	0	0
TAAAGTGCTGACAGTGCAGATA	22	mir-106b	Homo sapiens	Mature 5' super	0	24.315	83.3475	54.7281	21.5577	45.9871	64.2151	57.7629	60.989	24.3009	17.2819	12.4296	18.0041	0	0	0	0	5401.66	2700.83
TAAAGTGCTGACAGTGCAGATTA	23	mir-106b	Homo sapiens	Mature 5' super variant	2	3.47596	0	0	0	0.86899	0	0	0	0	0	0	0	0	0	0	0	0	0
TAAAGTGCTGACAGTGCAGATAA	23	mir-106b	Homo sapiens	Mature 5' super variant	1	0	6.4284	0	0	1.6071	0	0	0	0	0	0	0	0	0	0	0	0	0
TAAAGTGCTGACAGTGCAGATAGA	24	mir-106b	Homo sapiens	Precursor variant	1	0	6.4284	0	0	1.6071	0	0	0	0	0	0	0	0	2698.54	1349.27	986.59	0	493.295
AGCAGCATTGTACAGGGCTATCA	23	mir-107	Homo sapiens	Mature 3'	0	17.3714	19.2482	9.12449	7.18589	13.2325	0	0	0	0	8.62681	0	2.8756	0	0	0	0	0	0
CAGCATTGTACAGGGCTATCA	21	mir-107	Homo sapiens	Mature 3' sub	0	3.47596	0	0	0	0.86899	0	0	0	0	0	0	0	0	0	0	0	0	0
CAAATTCGTATCTAGGGGAATA	22	mir-10a	Homo sapiens	Mature 3'	0	6.95192	0	0	0	1.73798	0	0	0	0	0	0	0	0	0	0	0	0	0
ACCTGTAGATCCGAATTTGTA	21	mir-10a	Homo sapiens	Mature 5' sub variant	2	3.47596	0	0	7.18589	2.66546	0	0	0	0	0	0	0	0	0	0	0	0	0
ACCCTGTAGATCCGAATTTGTA	22	mir-10a	Homo sapiens	Mature 5' sub variant	1	0	12.8199	0	21.5577	8.59438	0	0	0	0	17.2819	12.4296	9.90382	0	0	0	0	5401.66	2700.83
TACCCTGTAGATCCGAATTTGA	22	mir-10a	Homo sapiens	Mature 5' sub variant	1	0	0	0	0	0	0	0	0	0	8.62681	0	2.8756	0	0	0	0	0	0
ACCCTGTAGATCCGAATTTGTGTA	24	mir-10a	Homo sapiens	Mature 5' sub/super	0	3.47596	6.4284	0	0	2.47609	0	0	0	0	8.62681	0	2.8756	0	0	0	0	0	0
TACCTGTAGATCCGAATTTGTGTA	24	mir-10a	Homo sapiens	Mature 5' sub/super variant	2	3.47596	0	0	0	0.86899	0	0	0	0	0	6.21478	2.07159	0	0	0	0	0	0
ACCCTGTAGATCCGAATTTGTTGA	24	mir-10a	Homo sapiens	Mature 5' sub/super variant	2	3.47596	0	0	0	0.86899	0	0	0	0	0	0	0	0	0	0	0	0	0
ACCTGTAGATCCGAATTTGTGA	22	mir-10a	Homo sapiens	Mature 5' sub/super variant	2	6.95192	6.4284	0	0	3.34508	0	0	0	0	0	0	0	0	0	0	986.59	0	493.295
ACCCTGTAGATCCGAATTTGTGA	23	mir-10a	Homo sapiens	Mature 5' sub/super variant	1	34.7428	12.8199	18.249	28.7436	23.6388	0	19.2543	9.62716	0	25.9087	24.8337	16.9141	0	0	0	0	5401.66	2700.83
ACCCTGTAGATCCGAATTTGTGAA	24	mir-10a	Homo sapiens	Mature 5' sub/super variant	1	0	0	0	7.18589	1.79647	0	0	0	0	0	0	0	0	0	0	0	0	0
TACCCTGTAGATCCGAATTTGTGTA	25	mir-10a	Homo sapiens	Mature 5' super	0	0	19.2482	0	0	4.81206	32.0794	0	16.0397	24.3009	0	6.21478	10.1719	0	0	0	0	0	0
TACCCTGTAGATCCGAATTTGTGA	24	mir-10a	Homo sapiens	Mature 5' super variant	1	31.2669	6.4284	18.249	21.5577	19.3755	0	38.5086	19.2543	0	69.071	24.8337	31.3016	0	2698.54	1349.27	0	0	0
TTACCCTGTAGATCCGAATTTGTGA	25	mir-10a	Homo sapiens	Mature 5' super variant	2	0	0	0	7.18589	1.79647	0	0	0	0	0	0	0	0	0	0	0	0	0
TACCCTGTAGATCTGAATTTGTGTA	25	mir-10a	Homo sapiens	Mature 5' super variant	1	0	0	0	7.18589	1.79647	0	0	0	0	0	0	0	0	0	0	0	0	0
ATACCCTGTAGATCCGAATTTGTA	24	mir-10a	Homo sapiens	Mature 5' super variant	1	0	0	0	0	0	0	0	0	0	8.62681	0	2.8756	0	0	0	0	0	0
TACCCTGTAGATCCGAATTTGTA	23	mir-10a	Homo sapiens	Mature 5' variant	1	72.9533	25.6397	54.7281	150.92	76.0604	0	192.543	96.2716	24.3009	112.233	142.838	93.1241	8586.35	8101.18	8343.77	1974.93	32433.7	17204.3
TCACAAATTCGTATCTAGGGGA	22	mir-10a	Homo sapiens	Precursor	0	3.47596	0	0	0	0.86899	0	0	0	0	0	0	0	0	0	0	0	0	0
ACCTGTAGAACCGAATTTGTGTA	23	mir-10a//mir-10b	Homo sapiens	Mature 5' sub/super variant	2	0	0	0	0	0	32.0794	0	16.0397	0	0	0	0	0	0	0	0	0	0
TACCCTGTAGAACCGAATTTGA	22	mir-10b	Homo sapiens	Mature 5' sub variant	1	0	0	0	0	0	0	19.2543	9.62716	0	0	6.21478	2.07159	0	0	0	0	0	0
ACCCTGTAGAACCGAATTTGTGA	23	mir-10b	Homo sapiens	Mature 5' sub/super variant	1	0	6.4284	0	0	1.6071	0	38.5086	19.2543	0	0	0	0	0	0	0	0	0	0
ACCTGTAGAACCGAATTTGTGA	22	mir-10b	Homo sapiens	Mature 5' sub/super variant	2	0	0	0	0	0	0	19.2543	9.62716	0	0	6.21478	2.07159	0	0	0	0	0	0
TACCCTGTAGAACCGAATTTGTGA	24	mir-10b	Homo sapiens	Mature 5' super variant	1	0	0	0	0	0	0	19.2543	9.62716	0	8.62681	12.4296	7.01879	0	0	0	0	0	0
TACCCTGTAGAACCGAATTTGTA	23	mir-10b	Homo sapiens	Mature 5' variant	1	0	32.0681	0	35.9295	16.9994	64.2151	96.2716	80.2433	0	0	49.6928	16.5643	0	2698.54	1349.27	0	5401.66	2700.83
TAACCTGTAGAACCGAATTTGTA	23	mir-10b	Homo sapiens	Mature 5' variant	2	0	0	0	0	0	32.0794	0	16.0397	0	0	0	0	0	0	0	0	0	0
TTTCCGGCTCGCGTGGGTGTGT	22	mir-1180	Homo sapiens	Mature 3'	0	0	6.4284	9.12449	0	3.88822	0	0	0	0	0	0	0	0	0	0	0	0	0
ATATACAGGGGGAGACTCTTA	21	mir-1185-1	Homo sapiens	Mature 3' sub	0	0	0	0	0	0	0	0	0	24.3009	0	0	8.1003	0	0	0	0	0	0
AATATACAGGGGGAGACTCTTA	22	mir-1185-1	Homo sapiens	Mature 3' sub/super	0	0	0	0	0	0	0	19.2543	9.62716	0	0	0	0	0	0	0	0	0	0
ATATACAGGGGGAGACTCTTATA	23	mir-1185-1	Homo sapiens	Mature 3' super variant	1	0	0	0	0	0	0	19.2543	9.62716	0	0	0	0	0	0	0	0	0	0
AGAGGATACCCTTTGTATGTTCA	23	mir-1185-2//mir-1185-1	Homo sapiens	Mature 5' super	0	0	0	0	0	0	0	0	0	0	0	0	0	0	2698.54	1349.27	0	0	0
TGGAATGTAAAGAAGTATGTA	21	mir-1-2//mir-1-1	Homo sapiens	Mature 3' sub	0	0	0	0	0	0	0	0	0	0	0	0	0	0	0	0	0	5401.66	2700.83
TGGAATGTAAAGAAGTTTGT	20	mir-1-2//mir-1-1	Homo sapiens	Mature 3' sub variant	1	0	0	0	0	0	64.2151	0	32.1075	0	0	0	0	0	0	0	0	0	0
TGGAATGTAAAGAAGTTTGTA	21	mir-1-2//mir-1-1	Homo sapiens	Mature 3' sub variant	1	0	0	0	0	0	0	0	0	0	8.62681	0	2.8756	0	0	0	0	0	0
TGGAATGTAAAGAAGTGTGTATA	23	mir-1-2//mir-1-1	Homo sapiens	Mature 3' super variant	2	0	0	0	7.18589	1.79647	0	0	0	0	0	0	0	0	0	0	0	0	0
TGGAATGTAAAGAAGTATGTATA	23	mir-1-2//mir-1-1	Homo sapiens	Mature 3' super variant	1	0	0	0	0	0	0	0	0	0	0	0	0	0	0	0	0	5401.66	2700.83
TGGAATGTAAAGAAGTATGGAG	22	mir-1-2//mir-1-1	Homo sapiens	Mature 3' variant	2	0	0	0	14.3718	3.59295	0	19.2543	9.62716	0	8.62681	24.8337	11.1535	12876.2	2698.54	7787.36	0	0	0
TGGAATGTAAAGAAGTATGGAA	22	mir-1-2//mir-1-1	Homo sapiens	Mature 3' variant	2	0	0	0	0	0	0	0	0	0	0	6.21478	2.07159	0	0	0	0	0	0
TGGAATGTAAAGAAGTA	17	mir-1-2//mir-1-1	Homo sapiens	Precursor	0	3.47596	0	0	0	0.86899	0	0	0	0	0	0	0	0	0	0	0	0	0
TGGAATGTAAAGAAGTT	17	mir-1-2//mir-1-1	Homo sapiens	Precursor variant	1	0	0	0	0	0	0	0	0	0	8.62681	0	2.8756	0	0	0	0	0	0
AACGCCATTATCACACTAAATA	22	mir-122	Homo sapiens	Mature 3'	0	3.47596	0	0	0	0.86899	0	0	0	0	0	0	0	0	0	0	0	0	0
TGGAGTGTGACAATGGTGTTTTA	23	mir-122	Homo sapiens	Mature 5' super variant	2	0	0	0	0	0	0	0	0	0	0	0	0	4293.18	0	2146.59	0	0	0
TGGAGTGTGACAATGGTGTTTA	22	mir-122	Homo sapiens	Mature 5' variant	1	0	6.4284	18.249	0	6.16934	0	0	0	24.3009	0	0	8.1003	0	0	0	0	0	0
TCACACCTGCCTCGCCCCCCA	21	mir-1228	Homo sapiens	Mature 3' super	0	3.47596	0	0	0	0.86899	0	0	0	0	0	0	0	0	0	0	986.59	0	493.295
GTGGGCGGGGGCAGGTGTGTGGA	23	mir-1228	Homo sapiens	Mature 5' super variant	1	0	0	0	0	0	0	0	0	24.3009	0	0	8.1003	0	0	0	0	0	0
CCTGCCTCGCCCCCCA	16	mir-1228	Homo sapiens	Precursor	0	0	0	0	0	0	0	0	0	0	8.62681	0	2.8756	0	0	0	0	0	0
TAAGGCACGCGGTGAATGCCA	21	mir-124-1//mir-124-2//mir-124-3	Homo sapiens	Mature 3' super	0	0	0	0	0	0	32.0794	0	16.0397	0	0	0	0	0	0	0	986.59	0	493.295
TGGATTTTTGGAGCAGGA	18	mir-1246	Homo sapiens	Mature 5' sub/super	0	0	0	0	0	0	0	0	0	0	8.62681	0	2.8756	0	0	0	0	0	0
AATGGATTTTTGGAGCAGGA	20	mir-1246	Homo sapiens	Mature 5' super	0	0	12.8199	0	0	3.20496	0	0	0	0	8.62681	0	2.8756	0	0	0	0	0	0
AATGGATTTTTGGAGCAGGGA	21	mir-1246	Homo sapiens	Mature 5' super variant	2	0	0	0	0	0	64.2151	0	32.1075	0	0	6.21478	2.07159	8586.35	2698.54	5642.45	0	0	0
AAATGGATTTTTGGAGCAGGA	21	mir-1246	Homo sapiens	Mature 5' super variant	1	0	0	0	0	0	0	0	0	0	0	0	0	0	0	0	0	10803.3	5401.66
ATTTTTGGAGCAGGA	15	mir-1246	Homo sapiens	Precursor	0	0	0	0	0	0	0	0	0	0	0	0	0	4293.18	0	2146.59	0	0	0
ACCCGTCCCGTTCGTCCCCGGA	22	mir-1247	Homo sapiens	Mature 5'	0	0	0	0	0	0	0	0	0	0	0	0	0	4293.18	0	2146.59	0	0	0
ACCCGTCCCGTTCGTCCCCGA	21	mir-1247	Homo sapiens	Mature 5' sub variant	1	0	0	0	0	0	0	0	0	0	0	0	0	0	0	0	986.59	0	493.295
ACGCCCTTCCCCCCCTTCTTCA	22	mir-1249	Homo sapiens	Mature 3'	0	6.95192	0	0	0	1.73798	0	38.5086	19.2543	0	0	0	0	0	0	0	0	0	0
ACGCCCTTCCCCCCCTTC	18	mir-1249	Homo sapiens	Precursor	0	0	0	0	14.3718	3.59295	0	0	0	0	0	0	0	0	0	0	986.59	0	493.295
ACGCCCTTCCCCCCCTTCT	19	mir-1249	Homo sapiens	Precursor	0	0	0	0	0	0	0	0	0	0	0	6.21478	2.07159	0	0	0	0	0	0
ACGGTGCTGGATGTGGCCTTTA	22	mir-1250	Homo sapiens	Mature 5' super variant	1	3.47596	0	0	0	0.86899	0	0	0	0	0	0	0	0	0	0	0	0	0
ATTGTACTCCAGCCTGGGCAACA	23	mir-1254-1	Homo sapiens	Precursor variant	2	3.47596	0	0	0	0.86899	0	0	0	0	0	0	0	0	0	0	0	0	0
GCACTCCAGCCTAGGCAACAGA	22	mir-1254-1	Homo sapiens	Precursor variant	2	0	6.4284	0	0	1.6071	0	0	0	0	0	0	0	0	0	0	0	0	0
CACTGTACTCCAGCCTCAGCA	21	mir-1254-1	Homo sapiens	Precursor variant	2	0	6.4284	0	0	1.6071	0	0	0	0	0	0	0	0	0	0	0	0	0
TGCCACTGCACTCCAGCCTA	20	mir-1254-1	Homo sapiens	Precursor variant	1	0	0	0	0	0	0	0	0	0	0	0	0	4293.18	0	2146.59	0	0	0
ACAGGTGAGGTTCTTGGGAGA	21	mir-125a	Homo sapiens	Mature 3' sub variant	1	0	0	0	0	0	0	0	0	24.3009	0	0	8.1003	0	0	0	0	0	0
ACAGGTGAGGTTCTTGGGAGCCA	23	mir-125a	Homo sapiens	Mature 3' super variant	1	3.47596	0	0	0	0.86899	0	19.2543	9.62716	0	0	0	0	0	0	0	0	0	0
ACAGGTGAGGTTCTTGGGAGCA	22	mir-125a	Homo sapiens	Mature 3' variant	1	0	0	0	0	0	0	0	0	0	0	0	0	0	0	0	0	5401.66	2700.83
TCCCTGAGACCCTTTAACCTGTGA	24	mir-125a	Homo sapiens	Mature 5'	0	291.813	185.943	501.639	100.602	270	353.155	404.341	378.748	291.648	164.051	248.439	234.712	0	24309.1	12154.6	8884.56	91899.4	50392
TCCCTGAGACCCTTTAACCTGT	22	mir-125a	Homo sapiens	Mature 5' sub	0	41.6864	51.2794	63.8526	43.1153	49.9834	353.155	539.121	446.138	315.949	146.769	93.1708	185.296	30045.5	59423.5	44734.5	18755.7	189177	103966
CCCTGAGACCCTTTAACCTGT	21	mir-125a	Homo sapiens	Mature 5' sub	0	0	0	0	0	0	0	0	0	0	0	0	0	0	2698.54	1349.27	0	0	0
TCCCTGGGACCCTTTAACCTGTA	23	mir-125a	Homo sapiens	Mature 5' sub variant	2	0	6.4284	0	0	1.6071	0	0	0	0	0	0	0	0	0	0	0	0	0
TCCTGAGACCCTTTAACCTGTGA	23	mir-125a	Homo sapiens	Mature 5' sub variant	1	0	6.4284	0	0	1.6071	0	0	0	0	0	0	0	0	0	0	0	0	0
TCCCTGAAACCCTTTAACCTGTA	23	mir-125a	Homo sapiens	Mature 5' sub variant	2	0	0	0	0	0	32.0794	0	16.0397	24.3009	0	0	8.1003	0	0	0	0	0	0
TCCCTGAGACCCTTTAACCTGTA	23	mir-125a	Homo sapiens	Mature 5' sub variant	1	0	0	0	0	0	0	0	0	0	0	0	0	0	0	0	986.59	0	493.295
TCCTGAGACCCTTCAACCTGTGA	23	mir-125a	Homo sapiens	Mature 5' sub variant	2	0	0	0	0	0	0	0	0	0	0	0	0	0	0	0	0	5401.66	2700.83
TCCCTGAGACCCTTTAGCCTGT	22	mir-125a	Homo sapiens	Mature 5' sub variant	1	0	0	0	0	0	0	0	0	0	0	0	0	0	0	0	0	5401.66	2700.83
TCCCCTGAGACCCTTTAACCTGTGA	25	mir-125a	Homo sapiens	Mature 5' super variant	2	3.47596	0	0	0	0.86899	0	0	0	0	0	0	0	0	0	0	0	0	0
TCCCTGAGACCCTTTAACCTGTGAA	25	mir-125a	Homo sapiens	Mature 5' super variant	1	0	6.4284	0	0	1.6071	0	0	0	0	0	0	0	0	0	0	0	0	0
TCCCTGAGACCCTTTAACCTGTGTA	25	mir-125a	Homo sapiens	Mature 5' super variant	2	0	0	18.249	0	4.56224	0	0	0	48.6018	25.9087	18.6444	31.0516	0	0	0	0	5401.66	2700.83
TCCCTGAGATCCTTTAACCTGTGA	24	mir-125a	Homo sapiens	Mature 5' variant	1	0	0	0	0	0	0	0	0	24.3009	0	0	8.1003	0	0	0	0	0	0
TCCCTGAGACCCTTTAACCTG	21	mir-125a	Homo sapiens	Precursor	0	0	0	0	0	0	0	19.2543	9.62716	0	0	0	0	12876.2	2698.54	7787.36	0	16205	8102.5
TCCCTGAGACCCTTTA	16	mir-125a	Homo sapiens	Precursor	0	0	0	0	0	0	0	0	0	0	0	6.21478	2.07159	0	0	0	0	0	0
TCCCTGAGACCCTTTAACC	19	mir-125a	Homo sapiens	Precursor	0	0	0	0	0	0	0	0	0	0	0	0	0	0	0	0	0	5401.66	2700.83
TCCCTGAGACCCTTTAACCA	20	mir-125a	Homo sapiens	Precursor variant	1	0	0	0	0	0	0	0	0	0	8.62681	0	2.8756	0	0	0	0	0	0
TCCCTGAGACCCTTTAACCTA	21	mir-125a	Homo sapiens	Precursor variant	1	0	0	0	0	0	0	0	0	0	0	6.21478	2.07159	4293.18	0	2146.59	0	5401.66	2700.83
TCCCTGAGACCCTTTAACA	19	mir-125a	Homo sapiens	Precursor variant	1	0	0	0	0	0	0	0	0	0	0	0	0	4293.18	0	2146.59	0	0	0
ACGGGTTAGGCTCTTGGGAG	20	mir-125b-1	Homo sapiens	Mature 3' sub	0	0	0	0	0	0	0	0	0	0	0	0	0	0	2698.54	1349.27	0	0	0
ACGGGTTAGGCTCTTGGGAGCTA	23	mir-125b-1	Homo sapiens	Mature 3' super variant	1	0	0	0	0	0	0	0	0	0	0	0	0	0	0	0	0	16205	8102.5
TCCCTGAGACCCTAACTTGTGATA	24	mir-125b-1	Homo sapiens	Mature 5' super variant	1	0	0	0	0	0	0	38.5086	19.2543	0	8.62681	6.21478	4.9472	0	0	0	0	0	0
ACGGGTTAGGCTCTTGGGA	19	mir-125b-1	Homo sapiens	Precursor	0	0	6.4284	0	0	1.6071	0	0	0	0	0	0	0	0	0	0	0	0	0
TCCACGGGTTAGGCTCTTGGGAG	23	mir-125b-1	Homo sapiens	Precursor	0	0	0	0	0	0	0	19.2543	9.62716	0	0	0	0	0	0	0	0	0	0
CACGGGTTAGGCTCTTGGGA	20	mir-125b-1	Homo sapiens	Precursor	0	0	0	0	0	0	0	0	0	0	0	0	0	0	0	0	0	5401.66	2700.83
TCCCTGAGACCCTAACTTGTGATTA	25	mir-125b-1	Homo sapiens	Precursor variant	2	0	6.4284	0	0	1.6071	0	0	0	0	0	0	0	0	0	0	0	0	0
TCCCTGAGACCCTAACTTGTGA	22	mir-125b-1//mir-125b-2	Homo sapiens	Mature 5'	0	142.431	4661.36	884.698	215.593	1476.02	3852.4	3292.66	3572.53	1652.61	1735.4	1801.12	1729.71	111602	256595	184099	121422	340542	230982
CCTGAGACCCTAACTTGTGA	20	mir-125b-1//mir-125b-2	Homo sapiens	Mature 5' sub	0	0	12.8199	18.249	0	7.76721	0	0	0	0	0	0	0	0	0	0	0	0	0
TCCCTGAGACCCTAACTTGT	20	mir-125b-1//mir-125b-2	Homo sapiens	Mature 5' sub	0	0	51.2794	45.6036	14.3718	27.8137	32.0794	154.035	93.057	145.805	86.3529	68.3117	100.157	8586.35	2698.54	5642.45	9871.15	97301	53586.1
CCCTGAGACCCTAACTTGTGA	21	mir-125b-1//mir-125b-2	Homo sapiens	Mature 5' sub	0	0	12.8199	0	0	3.20496	0	19.2543	9.62716	0	8.62681	0	2.8756	0	0	0	0	0	0
TCCTGAGACCATAACTTGTGA	21	mir-125b-1//mir-125b-2	Homo sapiens	Mature 5' sub variant	2	0	6.4284	0	0	1.6071	0	0	0	0	0	0	0	0	0	0	0	0	0
TCCCTGAGACCCTAACTTGTA	21	mir-125b-1//mir-125b-2	Homo sapiens	Mature 5' sub variant	1	0	6.4284	0	0	1.6071	0	0	0	24.3009	0	0	8.1003	0	2698.54	1349.27	0	0	0
TCCTGAGACCCTAACTTGTGA	21	mir-125b-1//mir-125b-2	Homo sapiens	Mature 5' sub variant	1	0	44.8879	0	7.18589	13.0185	64.2151	77.0173	70.6162	97.2036	34.5355	31.0485	54.2625	0	0	0	986.59	5401.66	3194.13
TCCTGAGACCCTAACTTGT	19	mir-125b-1//mir-125b-2	Homo sapiens	Mature 5' sub variant	1	0	0	0	0	0	0	0	0	0	0	6.21478	2.07159	0	0	0	986.59	0	493.295
TCCCTGAGACCCTAACTTGA	20	mir-125b-1//mir-125b-2	Homo sapiens	Mature 5' sub variant	1	0	0	0	0	0	0	0	0	0	0	0	0	0	5402.64	2701.32	0	0	0
TCCCTAAGACCCTAACTTGT	20	mir-125b-1//mir-125b-2	Homo sapiens	Mature 5' sub variant	1	0	0	0	0	0	0	0	0	0	0	0	0	0	0	0	986.59	0	493.295
GTCCCTGAGACCCTAACTTGT	21	mir-125b-1//mir-125b-2	Homo sapiens	Mature 5' sub/super	0	0	0	0	0	0	0	19.2543	9.62716	0	0	0	0	0	0	0	0	0	0
TCCTGAGACCCTAACTTGTGAA	22	mir-125b-1//mir-125b-2	Homo sapiens	Mature 5' sub/super variant	2	0	0	0	0	0	0	0	0	0	0	0	0	0	0	0	986.59	0	493.295
GTCCCTGAGACCCTAACTTGTGA	23	mir-125b-1//mir-125b-2	Homo sapiens	Mature 5' super	0	0	32.0681	0	0	8.01702	64.2151	0	32.1075	0	0	0	0	0	0	0	0	0	0
TCCCTGAGACCCTAACTTGTGGA	23	mir-125b-1//mir-125b-2	Homo sapiens	Mature 5' super variant	2	3.47596	6.4284	0	0	2.47609	0	19.2543	9.62716	0	0	6.21478	2.07159	0	0	0	0	0	0
TCCCTGAGACCCTAACTTGTGAAA	24	mir-125b-1//mir-125b-2	Homo sapiens	Mature 5' super variant	2	0	6.4284	0	0	1.6071	0	38.5086	19.2543	0	0	6.21478	2.07159	0	0	0	0	5401.66	2700.83
TCCCTGAGACCCTAACTTGTGAA	23	mir-125b-1//mir-125b-2	Homo sapiens	Mature 5' super variant	1	0	108.987	0	0	27.2468	32.0794	19.2543	25.6669	24.3009	34.5355	12.4296	23.7553	0	8101.18	4050.59	2961.52	5401.66	4181.59
TCCCTGAGACCCTAACTTGTGTA	23	mir-125b-1//mir-125b-2	Homo sapiens	Mature 5' super variant	2	0	12.8199	0	0	3.20496	0	19.2543	9.62716	0	8.62681	12.4296	7.01879	0	0	0	0	5401.66	2700.83
TCCCCTGAGACCCTAACTTGTGA	23	mir-125b-1//mir-125b-2	Homo sapiens	Mature 5' super variant	2	0	19.2482	0	0	4.81206	32.0794	0	16.0397	0	0	0	0	0	0	0	0	0	0
TCCCTGAGACCCTAACTTGTGAC	23	mir-125b-1//mir-125b-2	Homo sapiens	Mature 5' super variant	1	0	0	9.12449	0	2.28112	0	0	0	0	8.62681	0	2.8756	0	0	0	0	0	0
TCCCTGAGACCCTAACCTGTGAA	23	mir-125b-1//mir-125b-2	Homo sapiens	Mature 5' super variant	2	0	0	0	0	0	32.0794	0	16.0397	0	0	0	0	0	0	0	0	0	0
GTCCCTGAGATCCTAACTTGTGA	23	mir-125b-1//mir-125b-2	Homo sapiens	Mature 5' super variant	1	0	0	0	0	0	0	0	0	24.3009	0	0	8.1003	0	0	0	0	0	0
GTTCCCTGAGACCCTAACTTGTGA	24	mir-125b-1//mir-125b-2	Homo sapiens	Mature 5' super variant	2	0	0	0	0	0	0	0	0	0	0	0	0	0	0	0	986.59	0	493.295
TCCCTGAGACCATAACTTGTGA	22	mir-125b-1//mir-125b-2	Homo sapiens	Mature 5' variant	1	3.47596	6.4284	0	0	2.47609	0	0	0	0	0	0	0	0	0	0	0	0	0
TCCCTGAGACCTTAACCTGTGA	22	mir-125b-1//mir-125b-2	Homo sapiens	Mature 5' variant	2	6.95192	0	9.12449	0	4.0191	0	19.2543	9.62716	0	0	0	0	0	0	0	0	0	0
TCCCCGAGACCCTAACTTGTGA	22	mir-125b-1//mir-125b-2	Homo sapiens	Mature 5' variant	1	0	6.4284	0	0	1.6071	32.0794	0	16.0397	0	0	0	0	0	0	0	0	0	0
CCCCTGAGACCCTAACTTGTGA	22	mir-125b-1//mir-125b-2	Homo sapiens	Mature 5' variant	1	0	6.4284	0	0	1.6071	0	0	0	0	0	0	0	0	0	0	0	0	0
TCCCTGAGACCTTAACTTGTGA	22	mir-125b-1//mir-125b-2	Homo sapiens	Mature 5' variant	1	0	6.4284	0	0	1.6071	0	0	0	0	0	0	0	0	0	0	0	0	0
TCCCTGAGACCTCAACTTGTGA	22	mir-125b-1//mir-125b-2	Homo sapiens	Mature 5' variant	2	0	6.4284	0	0	1.6071	0	0	0	0	0	0	0	0	0	0	0	0	0
TCCCTGAGACCTGAACTTGTGA	22	mir-125b-1//mir-125b-2	Homo sapiens	Mature 5' variant	2	0	6.4284	0	0	1.6071	0	0	0	0	0	0	0	0	0	0	0	0	0
TCCCTGAGACCCTAACTTGCGA	22	mir-125b-1//mir-125b-2	Homo sapiens	Mature 5' variant	1	0	6.4284	0	0	1.6071	0	0	0	0	8.62681	6.21478	4.9472	0	0	0	0	0	0
TCCCTGAGACCGTAACTTGTGA	22	mir-125b-1//mir-125b-2	Homo sapiens	Mature 5' variant	1	0	6.4284	0	0	1.6071	0	0	0	0	0	0	0	0	0	0	0	0	0
TCCCTGGGACCCTAACTTGTGA	22	mir-125b-1//mir-125b-2	Homo sapiens	Mature 5' variant	1	0	6.4284	9.12449	0	3.88822	32.0794	0	16.0397	0	8.62681	0	2.8756	0	0	0	0	0	0
TCCCTGAGACCCTAACTCGTGA	22	mir-125b-1//mir-125b-2	Homo sapiens	Mature 5' variant	1	0	6.4284	0	0	1.6071	0	0	0	0	0	0	0	0	0	0	0	0	0
TCCCTGAGACCCCAACTTGTGA	22	mir-125b-1//mir-125b-2	Homo sapiens	Mature 5' variant	1	0	6.4284	0	0	1.6071	0	0	0	0	0	0	0	0	0	0	0	0	0
TCCCTGAGGCCCTAACTTGTGA	22	mir-125b-1//mir-125b-2	Homo sapiens	Mature 5' variant	1	0	12.8199	9.12449	0	5.48608	0	0	0	0	0	0	0	0	0	0	0	0	0
TCCCTGAGACCCTAACCTGTGA	22	mir-125b-1//mir-125b-2	Homo sapiens	Mature 5' variant	1	0	0	9.12449	7.18589	4.07759	96.2945	0	48.1472	0	0	6.21478	2.07159	0	2698.54	1349.27	0	0	0
TCCCTGATACCCTAACTTGTGA	22	mir-125b-1//mir-125b-2	Homo sapiens	Mature 5' variant	1	0	0	0	0	0	0	0	0	24.3009	0	0	8.1003	0	0	0	0	0	0
TCCCTGAGACCCTAACTTGTAA	22	mir-125b-1//mir-125b-2	Homo sapiens	Mature 5' variant	1	0	0	0	0	0	0	0	0	0	8.62681	0	2.8756	0	0	0	0	0	0
TCCCTGAGACTCTAACTTGTGA	22	mir-125b-1//mir-125b-2	Homo sapiens	Mature 5' variant	1	0	0	0	0	0	0	0	0	0	8.62681	0	2.8756	0	0	0	0	0	0
TCCCTGAGATCCTAACTTGCGA	22	mir-125b-1//mir-125b-2	Homo sapiens	Mature 5' variant	2	0	0	0	0	0	0	0	0	0	8.62681	0	2.8756	0	0	0	0	0	0
TCCCTGAGACCCTAACTTATGA	22	mir-125b-1//mir-125b-2	Homo sapiens	Mature 5' variant	1	0	0	0	0	0	0	0	0	0	17.2819	0	5.76063	0	0	0	0	0	0
TCCCTGAGACCCTGACTTGTGA	22	mir-125b-1//mir-125b-2	Homo sapiens	Mature 5' variant	1	0	0	0	0	0	0	0	0	0	0	6.21478	2.07159	0	0	0	0	0	0
TCCATGAGACCCTAACTTGTGA	22	mir-125b-1//mir-125b-2	Homo sapiens	Mature 5' variant	1	0	0	0	0	0	0	0	0	0	0	0	0	0	0	0	986.59	0	493.295
TCCCTGAGACCCTAACTTG	19	mir-125b-1//mir-125b-2	Homo sapiens	Precursor	0	0	0	9.12449	0	2.28112	0	38.5086	19.2543	0	8.62681	6.21478	4.9472	0	2698.54	1349.27	0	5401.66	2700.83
TCCCTGAGACCCTAA	15	mir-125b-1//mir-125b-2	Homo sapiens	Precursor	0	0	0	0	0	0	32.0794	0	16.0397	24.3009	0	0	8.1003	0	0	0	986.59	0	493.295
CTGAGACCCTAACTTGT	17	mir-125b-1//mir-125b-2	Homo sapiens	Precursor	0	0	0	0	0	0	0	19.2543	9.62716	0	0	0	0	0	0	0	0	0	0
TCCCTGAGACCCTAAC	16	mir-125b-1//mir-125b-2	Homo sapiens	Precursor	0	0	0	0	0	0	0	0	0	0	0	6.21478	2.07159	0	0	0	0	0	0
GTCCCTGAGACCCTAA	16	mir-125b-1//mir-125b-2	Homo sapiens	Precursor	0	0	0	0	0	0	0	0	0	0	0	6.21478	2.07159	0	0	0	0	0	0
TCCCTGAGACCCTAACTA	18	mir-125b-1//mir-125b-2	Homo sapiens	Precursor variant	1	0	6.4284	0	0	1.6071	0	0	0	0	0	0	0	0	0	0	0	0	0
TCCCTGAGACCCTAACTTA	19	mir-125b-1//mir-125b-2	Homo sapiens	Precursor variant	1	0	0	9.12449	0	2.28112	0	19.2543	9.62716	0	8.62681	6.21478	4.9472	0	0	0	1974.93	0	987.465
ACAAGTCAGGCTCTTGGGACTA	22	mir-125b-2	Homo sapiens	Mature 3' sub/super variant	2	3.47596	0	0	0	0.86899	0	0	0	0	0	0	0	0	0	0	0	0	0
TCCCTGAGACCCTAACTTGTGAG	23	mir-125b-2	Homo sapiens	Mature 5' super	0	0	0	0	0	0	0	0	0	0	0	0	0	4293.18	2698.54	3495.86	0	0	0
TCGTACCGTGAGTAATAATGC	21	mir-126	Homo sapiens	Mature 3' sub	0	3.47596	0	0	0	0.86899	0	0	0	0	0	6.21478	2.07159	0	0	0	0	5401.66	2700.83
CGTACCGTGAGTAATAATGCC	21	mir-126	Homo sapiens	Mature 3' sub variant	1	0	6.4284	0	0	1.6071	0	0	0	0	0	0	0	0	0	0	0	0	0
TCGTACCGTGAGTAATAATGA	21	mir-126	Homo sapiens	Mature 3' sub variant	1	0	0	0	0	0	0	0	0	0	0	0	0	0	0	0	0	5401.66	2700.83
CGCACCGTGAGTAATAATGCGA	22	mir-126	Homo sapiens	Mature 3' sub/super variant	2	3.47596	0	0	0	0.86899	0	0	0	0	0	0	0	0	0	0	0	0	0
CGTACCGTGAGTAATAATGCGA	22	mir-126	Homo sapiens	Mature 3' sub/super variant	1	6.95192	12.8199	27.3546	7.18589	13.5781	0	19.2543	9.62716	48.6018	0	12.4296	20.3438	4293.18	0	2146.59	2961.52	43237	23099.3
CGTACCGTGAGTAATAATGCGTA	23	mir-126	Homo sapiens	Mature 3' sub/super variant	2	0	0	0	0	0	0	0	0	0	0	6.21478	2.07159	0	0	0	986.59	43237	22111.8
TGTACCGTGAGTAATAATGCGA	22	mir-126	Homo sapiens	Mature 3' sub/super variant	2	0	0	0	0	0	0	0	0	0	0	0	0	0	2698.54	1349.27	0	0	0
CGTACCGTGAGTAATAATGCAA	22	mir-126	Homo sapiens	Mature 3' sub/super variant	2	0	0	0	0	0	0	0	0	0	0	0	0	0	0	0	986.59	0	493.295
TCGTACCGTGAGTAATAATGCGA	23	mir-126	Homo sapiens	Mature 3' super variant	1	6.95192	6.4284	9.12449	0	5.6262	0	0	0	0	0	6.21478	2.07159	8586.35	2698.54	5642.45	1974.93	27032	14503.5
GCTCGTACCGTGAGTAATAATGCGA	25	mir-126	Homo sapiens	Mature 3' super variant	2	0	0	0	7.18589	1.79647	0	0	0	0	0	0	0	0	0	0	0	0	0
TCGTACCGTGAGTAATAATGAA	22	mir-126	Homo sapiens	Mature 3' variant	2	0	6.4284	0	0	1.6071	0	0	0	0	0	0	0	0	0	0	0	0	0
CATTATTACTTTTGGTACGCGA	22	mir-126	Homo sapiens	Mature 5' super variant	1	6.95192	12.8199	36.4791	0	14.0627	0	38.5086	19.2543	0	25.9087	24.8337	16.9141	4293.18	10805.3	7549.23	1974.93	97301	49638
CATTATTACTTTTGGTACGCGTA	23	mir-126	Homo sapiens	Mature 5' super variant	2	0	0	0	0	0	0	0	0	0	0	0	0	0	2698.54	1349.27	0	10803.3	5401.66
CATTATTACTTTTGGTACGCA	21	mir-126	Homo sapiens	Mature 5' variant	1	0	0	0	0	0	0	0	0	0	0	0	0	0	0	0	0	5401.66	2700.83
ATCCCACCGCTGCCACCAAA	20	mir-1260a	Homo sapiens	Mature 5' super variant	1	0	6.4284	18.249	7.18589	7.96582	0	0	0	0	0	0	0	0	2698.54	1349.27	986.59	0	493.295
ATCCCACCGCTGCCACCAA	19	mir-1260a	Homo sapiens	Mature 5' super variant	1	0	0	9.12449	0	2.28112	0	0	0	0	0	0	0	0	0	0	0	0	0
ATCCCACCGCTGCCACCAAAAA	22	mir-1260a	Homo sapiens	Precursor variant	2	3.47596	0	0	0	0.86899	0	0	0	0	0	0	0	0	0	0	0	0	0
ATCCCACCGCTGCCACCAAGA	21	mir-1260a	Homo sapiens	Precursor variant	2	0	0	0	0	0	0	0	0	0	0	0	0	4293.18	0	2146.59	0	0	0
ATCCCACCGCTGCCACCAAAA	21	mir-1260a	Homo sapiens	Precursor variant	1	0	0	0	0	0	0	0	0	0	0	0	0	0	0	0	1974.93	0	987.465
CCCACCACTGCCACCA	16	mir-1260b	Homo sapiens	Mature 5' sub	0	0	6.4284	0	0	1.6071	0	0	0	0	0	0	0	0	0	0	0	0	0
TCCCACCACTGCCACCA	17	mir-1260b	Homo sapiens	Mature 5' sub	0	0	0	0	0	0	0	0	0	0	0	6.21478	2.07159	0	0	0	1974.93	0	987.465
GTCCCACCACTGCCACCA	18	mir-1260b	Homo sapiens	Mature 5' sub variant	1	3.47596	0	9.12449	0	3.15011	0	0	0	0	0	0	0	0	0	0	0	0	0
ATCCCACCACTGCCACCATA	20	mir-1260b	Homo sapiens	Mature 5' super variant	1	0	6.4284	0	0	1.6071	0	0	0	0	0	0	0	0	0	0	0	0	0
ATCCCACCGCTGCCACCAATA	21	mir-1260b	Homo sapiens	Mature 5' super variant	2	0	0	9.12449	7.18589	4.07759	0	0	0	0	0	6.21478	2.07159	0	0	0	0	0	0
ATCCCACCGCTGCCACCATTA	21	mir-1260b	Homo sapiens	Mature 5' super variant	1	0	0	0	7.18589	1.79647	0	0	0	0	0	0	0	0	0	0	0	0	0
ATCCCACCACTGCCAC	16	mir-1260b	Homo sapiens	Precursor	0	0	6.4284	0	0	1.6071	0	0	0	0	0	0	0	0	0	0	0	0	0
CCACCACTGCCACCA	15	mir-1260b	Homo sapiens	Precursor	0	0	6.4284	0	0	1.6071	0	0	0	0	0	0	0	0	0	0	0	0	0
ATCCCACCACTGCCA	15	mir-1260b	Homo sapiens	Precursor	0	0	38.4596	9.12449	0	11.896	64.2151	19.2543	41.7347	97.2036	25.9087	12.4296	45.1806	0	0	0	986.59	10803.3	5894.96
TGGGGATTACATTTCAACATGA	22	mir-1267	Homo sapiens	Precursor	0	0	6.4284	0	0	1.6071	0	0	0	0	0	0	0	0	0	0	0	0	0
CGGGCGTGGTGGTGGGGGA	19	mir-1268a	Homo sapiens	Mature 5' super variant	1	3.47596	6.4284	0	0	2.47609	0	0	0	0	0	0	0	0	0	0	0	0	0
CGCCTGTGGTCCCAGCTA	18	mir-1268a	Homo sapiens	Precursor variant	1	0	0	0	0	0	0	0	0	0	0	0	0	0	0	0	0	5401.66	2700.83
CCAGCTACTCGGGAGGCTGAG	21	mir-1268a//mir-4419a	Homo sapiens	Precursor variant	2	0	0	0	0	0	0	0	0	0	0	0	0	0	2698.54	1349.27	0	5401.66	2700.83
TCCCAGCTACTCGGGAGGCTGA	22	mir-1268a//mir-4419a//mir-4419b	Homo sapiens	Precursor variant	2	0	0	0	0	0	0	0	0	0	0	0	0	0	0	0	0	5401.66	2700.83
CTGGACTGAGCCGTGCTACTGA	22	mir-1269a	Homo sapiens	Mature 3' variant	1	0	0	0	7.18589	1.79647	0	0	0	0	0	0	0	0	0	0	0	0	0
TCGGATCCGTCTGAGCTTGGCTA	23	mir-127	Homo sapiens	Mature 3' super variant	1	0	0	0	0	0	0	0	0	0	0	6.21478	2.07159	0	2698.54	1349.27	0	0	0
TCGGATCCGTCTGAGCTTGGCAA	23	mir-127	Homo sapiens	Mature 3' super variant	2	0	0	0	0	0	0	0	0	0	0	0	0	0	0	0	986.59	0	493.295
TGAAGCTCAGAGGGCTCTGATTA	23	mir-127	Homo sapiens	Mature 5' sub/super variant	1	0	0	0	0	0	32.0794	0	16.0397	0	0	0	0	0	2698.54	1349.27	0	0	0
CTGAAGCTCAGAGGGCTCTGATTA	24	mir-127	Homo sapiens	Mature 5' super variant	1	0	0	0	0	0	32.0794	19.2543	25.6669	0	0	0	0	0	0	0	0	0	0
CTGAAGCTCAGGGGGCTCTGATTA	24	mir-127	Homo sapiens	Mature 5' super variant	2	0	0	0	0	0	0	19.2543	9.62716	0	0	0	0	0	0	0	0	0	0
TGCTGAAGCTCAGAGGGCTCTGATA	25	mir-127	Homo sapiens	Mature 5' super variant	1	0	0	0	0	0	0	0	0	0	0	6.21478	2.07159	0	0	0	0	0	0
TGAAGCTCAGAGGGCTCTGATTTA	24	mir-127	Homo sapiens	Precursor variant	1	0	0	0	0	0	0	0	0	48.6018	0	0	16.2006	0	0	0	0	0	0
GAAGCTCAGAGGGCTCTGATTCTTA	25	mir-127	Homo sapiens	Precursor variant	2	0	0	0	0	0	0	0	0	0	0	6.21478	2.07159	0	0	0	0	0	0
ACTGGAGATATGGAAGAGCTGA	22	mir-1270-1//mir-1270-2	Homo sapiens	Mature 5' sub/super variant	1	0	0	0	0	0	0	0	0	0	0	0	0	0	2698.54	1349.27	0	0	0
CTGGAGATATGGAAGAGCTGTGTA	24	mir-1270-1//mir-1270-2	Homo sapiens	Mature 5' super variant	1	0	0	0	0	0	0	0	0	24.3009	0	0	8.1003	0	0	0	0	0	0
CTTGGCACCTAGCAAGCA	18	mir-1271	Homo sapiens	Precursor	0	0	0	0	0	0	0	0	0	0	0	0	0	4293.18	0	2146.59	0	0	0
ACTCCAGCCTGGGCGACA	18	mir-1273a	Homo sapiens	Precursor	0	0	0	0	0	0	0	19.2543	9.62716	0	0	0	0	0	0	0	0	0	0
ACTGCACTCCAGCCTGGGCGACA	23	mir-1273a	Homo sapiens	Precursor	0	0	0	0	0	0	0	0	0	0	0	0	0	0	0	0	0	5401.66	2700.83
CTGCACTCCAGCCTGG	16	mir-1273a	Homo sapiens	Precursor	0	0	0	0	0	0	0	0	0	0	0	0	0	0	0	0	0	5401.66	2700.83
TGCACTCCAGCCTGG	15	mir-1273a	Homo sapiens	Precursor	0	0	0	0	0	0	0	0	0	0	0	0	0	0	0	0	0	10803.3	5401.66
CACTGCACTCCAGCCTGGGCGACAGA	26	mir-1273a	Homo sapiens	Precursor variant	1	3.47596	6.4284	0	0	2.47609	0	0	0	0	0	0	0	0	0	0	0	0	0
ACTCCACTCCAGCCTGGGCGACAGA	25	mir-1273a	Homo sapiens	Precursor variant	2	3.47596	0	0	0	0.86899	0	0	0	0	0	0	0	0	0	0	0	0	0
TGCACCACTGCGCTCCAGCCTGGGCGA	27	mir-1273a	Homo sapiens	Precursor variant	2	0	6.4284	0	0	1.6071	0	0	0	0	0	0	0	0	0	0	0	0	0
CCACTGCACTCCAGTCTGGGA	21	mir-1273a	Homo sapiens	Precursor variant	2	0	6.4284	0	0	1.6071	0	0	0	0	0	0	0	0	0	0	0	0	0
CCACTGCACTCCAGCCTGGGCGACAGA	27	mir-1273a	Homo sapiens	Precursor variant	1	0	6.4284	0	0	1.6071	0	0	0	0	0	0	0	0	0	0	0	0	0
TCGCGCCACTACACTCCAGCCTGGGCGACAAAGCA	35	mir-1273a	Homo sapiens	Precursor variant	2	0	6.4284	0	0	1.6071	0	0	0	0	0	0	0	0	0	0	0	0	0
CCACTGCACTCTAGCCTGGGCGACAGAGCA	30	mir-1273a	Homo sapiens	Precursor variant	2	0	6.4284	0	0	1.6071	0	0	0	0	0	0	0	0	0	0	0	0	0
AGATTGCGCCATTGCAC	17	mir-1273a	Homo sapiens	Precursor variant	1	0	6.4284	0	0	1.6071	0	0	0	0	0	0	0	0	0	0	0	0	0
CCACTGCACTCCAGCCTGGGA	21	mir-1273a	Homo sapiens	Precursor variant	1	0	6.4284	9.12449	0	3.88822	32.0794	0	16.0397	0	0	0	0	0	0	0	0	0	0
CCACCGCACTCCAGCCTGGGCGACAGA	27	mir-1273a	Homo sapiens	Precursor variant	2	0	6.4284	0	0	1.6071	0	0	0	0	0	0	0	0	0	0	0	0	0
GCACTCCAGCCTGGGCA	17	mir-1273a	Homo sapiens	Precursor variant	1	0	6.4284	0	0	1.6071	0	0	0	0	0	0	0	0	0	0	0	0	0
CACTCCAGCCTGGGCAACAGA	21	mir-1273a	Homo sapiens	Precursor variant	2	0	6.4284	0	0	1.6071	0	0	0	0	0	0	0	0	0	0	0	0	0
TGCACTCCAGCCTGGGCAACAGA	23	mir-1273a	Homo sapiens	Precursor variant	2	0	12.8199	0	0	3.20496	0	0	0	0	0	0	0	0	0	0	0	0	0
ACTGCACTCCAGCCTGGGCGACAGA	25	mir-1273a	Homo sapiens	Precursor variant	1	0	0	9.12449	0	2.28112	0	0	0	0	0	0	0	0	0	0	0	0	0
CCACTGCACTCTAGCCTGGGA	21	mir-1273a	Homo sapiens	Precursor variant	2	0	0	9.12449	0	2.28112	0	0	0	0	0	0	0	0	0	0	0	0	0
GCGCCATTGCACCCCAGCCTG	21	mir-1273a	Homo sapiens	Precursor variant	2	0	0	9.12449	0	2.28112	0	0	0	0	0	0	0	0	0	0	0	0	0
GCCGAGATTGCGCCACTGCACTCCAGCCTA	30	mir-1273a	Homo sapiens	Precursor variant	2	0	0	9.12449	0	2.28112	0	0	0	0	0	0	0	0	0	0	0	0	0
GCCATTGCACTCCAGCCTGGGCAACAAAGC	30	mir-1273a	Homo sapiens	Precursor variant	2	0	0	9.12449	0	2.28112	0	0	0	0	0	0	0	0	0	0	0	0	0
GCACTCCAGCCTGGGCCACAGAGCAAGA	28	mir-1273a	Homo sapiens	Precursor variant	2	0	0	0	7.18589	1.79647	0	0	0	0	0	0	0	0	0	0	0	0	0
CCACTGCACTCCACCCTGGGA	21	mir-1273a	Homo sapiens	Precursor variant	2	0	0	0	0	0	32.0794	0	16.0397	0	0	0	0	0	0	0	0	0	0
ACTGCACTACAGCCTGGGCGACAGA	25	mir-1273a	Homo sapiens	Precursor variant	2	0	0	0	0	0	0	0	0	0	0	6.21478	2.07159	0	0	0	0	0	0
GAGCCAAGATTGCACCACTGCACTCCA	27	mir-1273a	Homo sapiens	Precursor variant	1	0	0	0	0	0	0	0	0	0	0	0	0	4293.18	0	2146.59	0	0	0
CTGCACTCCAGCCTGGGCAACATAGC	26	mir-1273a	Homo sapiens	Precursor variant	2	0	0	0	0	0	0	0	0	0	0	0	0	4293.18	0	2146.59	0	0	0
AGATTGCACCACTGCACTCCAGCCTG	26	mir-1273a	Homo sapiens	Precursor variant	1	0	0	0	0	0	0	0	0	0	0	0	0	0	2698.54	1349.27	0	0	0
CCACTGCACTCCAGCCTGGGCAACAGAGC	29	mir-1273a	Homo sapiens	Precursor variant	2	0	0	0	0	0	0	0	0	0	0	0	0	0	2698.54	1349.27	0	0	0
AGAATTGCTTGAACCTG	17	mir-1273a	Homo sapiens	Precursor variant	1	0	0	0	0	0	0	0	0	0	0	0	0	0	2698.54	1349.27	0	0	0
TTGCAGTGAGCCAAGATTGTGC	22	mir-1273a	Homo sapiens	Precursor variant	1	0	0	0	0	0	0	0	0	0	0	0	0	0	2698.54	1349.27	0	0	0
ACTGCACTCCAGCCTGGA	18	mir-1273a	Homo sapiens	Precursor variant	1	0	0	0	0	0	0	0	0	0	0	0	0	0	2698.54	1349.27	0	0	0
ACTGCATTCCAGCCTGGGCGACAGA	25	mir-1273a	Homo sapiens	Precursor variant	2	0	0	0	0	0	0	0	0	0	0	0	0	0	2698.54	1349.27	0	0	0
CCAGCCTGGGCGACAGAGCA	20	mir-1273a	Homo sapiens	Precursor variant	1	0	0	0	0	0	0	0	0	0	0	0	0	0	2698.54	1349.27	0	0	0
ACTCCAGCCTGGGCGACAGAA	21	mir-1273a	Homo sapiens	Precursor variant	2	0	0	0	0	0	0	0	0	0	0	0	0	0	2698.54	1349.27	0	0	0
GATCGCGCCAGTGCACTCCAGCC	23	mir-1273a	Homo sapiens	Precursor variant	2	0	0	0	0	0	0	0	0	0	0	0	0	0	2698.54	1349.27	0	0	0
AGCCACTGCACTCCAGCCTGGGCAA	25	mir-1273a	Homo sapiens	Precursor variant	2	0	0	0	0	0	0	0	0	0	0	0	0	0	0	0	0	5401.66	2700.83
AACCCGGGAGGTGGAGGTTGCAGTGAGCCGA	31	mir-1273a	Homo sapiens	Precursor variant	2	0	0	0	0	0	0	0	0	0	0	0	0	0	0	0	0	5401.66	2700.83
ATCGCGCCACTGCACTCCAGCCTG	24	mir-1273a	Homo sapiens	Precursor variant	1	0	0	0	0	0	0	0	0	0	0	0	0	0	0	0	0	5401.66	2700.83
GCCATTGCACTCCAGCCTGGA	21	mir-1273a	Homo sapiens	Precursor variant	2	0	0	0	0	0	0	0	0	0	0	0	0	0	0	0	0	5401.66	2700.83
ATCGCGCCACTGCACTCCAGCCTGGGAGA	29	mir-1273a	Homo sapiens	Precursor variant	2	0	0	0	0	0	0	0	0	0	0	0	0	0	0	0	0	5401.66	2700.83
GCCACTGCACTCCAGCCTGGGA	22	mir-1273a	Homo sapiens	Precursor variant	1	0	0	0	0	0	0	0	0	0	0	0	0	0	0	0	0	5401.66	2700.83
TGAGCCAAGATGGCGCCACTGCA	23	mir-1273a	Homo sapiens	Precursor variant	1	0	0	0	0	0	0	0	0	0	0	0	0	0	0	0	0	5401.66	2700.83
CCACTGCACTCCAGCCTGGA	20	mir-1273a	Homo sapiens	Precursor variant	1	0	0	0	0	0	0	0	0	0	0	0	0	0	0	0	0	10803.3	5401.66
CACTGCACTCCAGCCTGGATGACA	24	mir-1273a//mir-1273d//mir-1273e//mir-1273g	Homo sapiens	Precursor variant	2	0	0	0	0	0	0	0	0	0	0	0	0	0	2698.54	1349.27	0	0	0
GTACTCCAGCCTGGGCGACAGA	22	mir-1273a//mir-1273e	Homo sapiens	Precursor variant	2	0	6.4284	0	0	1.6071	0	0	0	0	0	0	0	0	0	0	0	0	0
TTGCTTGAACCCAGGAGGTGGAGGTTGC	28	mir-1273a//mir-1273e	Homo sapiens	Precursor variant	2	0	6.4284	0	0	1.6071	0	0	0	0	0	0	0	0	0	0	0	0	0
GGCAGGAGAATTGCTTGAACCTGGGA	26	mir-1273a//mir-1273e	Homo sapiens	Precursor variant	2	0	0	0	0	0	0	0	0	0	0	6.21478	2.07159	0	0	0	0	0	0
TGAGGCAGGAGAATCGCTTGAACCA	25	mir-1273a//mir-1273e	Homo sapiens	Precursor variant	2	0	0	0	0	0	0	0	0	0	0	0	0	4293.18	0	2146.59	0	0	0
AGGAGAATTGCTTGAACTCGGGA	23	mir-1273a//mir-1273e	Homo sapiens	Precursor variant	2	0	0	0	0	0	0	0	0	0	0	0	0	0	0	0	0	5401.66	2700.83
GAGGAGGTTGCAGTGAGCCGAGA	23	mir-1273a//mir-1273e//mir-4459	Homo sapiens	Precursor variant	2	0	0	0	0	0	0	0	0	0	0	0	0	4293.18	0	2146.59	0	0	0
AGGTTGCAGTGAGCCGAG	18	mir-1273a//mir-1273e//mir-4459//mir-1273f	Homo sapiens	Precursor variant	1	0	6.4284	0	0	1.6071	0	0	0	0	0	0	0	0	0	0	0	0	0
GGAGGTTGCAGTGAGCCGAGA	21	mir-1273a//mir-1273e//mir-4459//mir-1273f	Homo sapiens	Precursor variant	1	0	0	0	0	0	0	0	0	0	0	0	0	0	0	0	0	5401.66	2700.83
CTGCACTCCAGCCTG	15	mir-1273a//mir-1273g	Homo sapiens	Precursor	0	0	0	0	0	0	0	0	0	0	0	0	0	0	0	0	986.59	10803.3	5894.96
ATCACGCCACTGCACTCCAGCC	22	mir-1273a//mir-1273g	Homo sapiens	Precursor variant	2	0	0	0	0	0	0	0	0	0	0	0	0	0	2698.54	1349.27	0	0	0
CCAGCCTGGGAGACAGAGCAA	21	mir-1273a//mir-1273g	Homo sapiens	Precursor variant	2	0	0	0	0	0	0	0	0	0	0	0	0	0	0	0	986.59	0	493.295
CGGAGGTTGCAGTGAGCCA	19	mir-1273a//mir-4459	Homo sapiens	Precursor variant	1	0	0	9.12449	0	2.28112	0	0	0	0	0	0	0	0	0	0	0	0	0
GGGGGAGGTTGCAGTGAGCCGA	22	mir-1273a//mir-4459	Homo sapiens	Precursor variant	2	0	0	0	0	0	0	0	0	0	0	0	0	4293.18	0	2146.59	0	0	0
GGTGGAGGTTGCAGTGAGCA	20	mir-1273a//mir-4459	Homo sapiens	Precursor variant	1	0	0	0	0	0	0	0	0	0	0	0	0	0	2698.54	1349.27	0	0	0
GGTGGAGGTTGCAGTGAGCAGA	22	mir-1273a//mir-4459//mir-1273f	Homo sapiens	Precursor variant	2	0	0	0	0	0	0	0	0	0	0	0	0	0	0	0	0	5401.66	2700.83
GAGGTTGAGGCTGCAGTGAGC	21	mir-1273d	Homo sapiens	Precursor	0	0	0	0	0	0	0	0	0	0	0	0	0	0	0	0	0	10803.3	5401.66
AGATCGTGCCACTGCACTCCAGCCTGG	27	mir-1273d	Homo sapiens	Precursor variant	1	0	0	0	0	0	0	0	0	0	0	0	0	0	2698.54	1349.27	0	0	0
GGGTGAGGCTGCAGTGAG	18	mir-1273d	Homo sapiens	Precursor variant	1	0	0	0	0	0	0	0	0	0	0	0	0	0	0	0	0	5401.66	2700.83
GGAGGTTGAGGCTGCAGTGA	20	mir-1273d	Homo sapiens	Precursor variant	1	0	0	0	0	0	0	0	0	0	0	0	0	0	0	0	0	5401.66	2700.83
TGCAGTGAGCCGAGAACGTGCC	22	mir-1273d//mir-1273e	Homo sapiens	Precursor variant	2	0	0	9.12449	0	2.28112	0	0	0	0	0	0	0	0	0	0	0	0	0
TGCAGTGAGCCAAGATCA	18	mir-1273d//mir-4459	Homo sapiens	Precursor variant	1	0	6.4284	0	0	1.6071	0	0	0	0	0	0	0	0	0	0	0	0	0
CGTACTCCAGCCTGGGTAACA	21	mir-1273e	Homo sapiens	Precursor variant	2	0	6.4284	0	0	1.6071	0	0	0	0	0	0	0	0	0	0	0	0	0
ATCGCGCCACTGTACTCCAG	20	mir-1273e	Homo sapiens	Precursor variant	1	0	0	0	0	0	0	0	0	0	0	0	0	4293.18	0	2146.59	0	0	0
GGAGAATCGCTTGAATCCAGGA	22	mir-1273e	Homo sapiens	Precursor variant	2	0	0	0	0	0	0	0	0	0	0	0	0	4293.18	0	2146.59	0	0	0
TTGCAGTGAGCCGAGATCGGGCC	23	mir-1273e	Homo sapiens	Precursor variant	2	0	0	0	0	0	0	0	0	0	0	0	0	0	0	0	0	5401.66	2700.83
ATCGAGCCACTGCACTCCAGCCTGGGTGA	29	mir-1273e	Homo sapiens	Precursor variant	1	0	0	0	0	0	0	0	0	0	0	0	0	0	0	0	0	5401.66	2700.83
ATCGAGCCACTGCACTCCAGCCTG	24	mir-1273e	Homo sapiens	Precursor variant	1	0	0	0	0	0	0	0	0	0	0	0	0	0	0	0	0	5401.66	2700.83
CCAGCCTGGGTGACAGAG	18	mir-1273e//mir-1273g	Homo sapiens	Precursor variant	1	0	19.2482	0	0	4.81206	0	0	0	0	0	0	0	0	0	0	0	0	0
ACTCCAGCCTGGGTGACAGAGA	22	mir-1273e//mir-1273g	Homo sapiens	Precursor variant	2	0	0	0	0	0	0	0	0	0	0	0	0	0	2698.54	1349.27	0	10803.3	5401.66
AGATCGCACCACTGTACTCCA	21	mir-1273e//mir-4430	Homo sapiens	Precursor variant	2	0	0	9.12449	0	2.28112	0	0	0	0	0	0	0	0	0	0	0	0	0
TGGGAGGCGGAGGTTGCAGTGA	22	mir-1273f	Homo sapiens	Mature 5' super variant	2	0	0	0	0	0	0	0	0	0	0	0	0	0	0	0	986.59	0	493.295
CGGAGGTTGCGGTGAGCTGAGATCA	25	mir-1273f	Homo sapiens	Precursor variant	2	0	0	0	0	0	32.0794	0	16.0397	0	0	0	0	0	0	0	0	0	0
GGGAGGATTGCTTGAGCCTGGGAGGA	26	mir-1273f	Homo sapiens	Precursor variant	2	0	0	0	0	0	0	0	0	0	0	0	0	8586.35	0	4293.18	0	0	0
AGGAGGTTGCAGTGAGCTGAGATCA	25	mir-1273f	Homo sapiens	Precursor variant	1	0	0	0	0	0	0	0	0	0	0	0	0	0	2698.54	1349.27	0	0	0
AGGTTGCAGTGAGCTGAGATGA	22	mir-1273f	Homo sapiens	Precursor variant	1	0	0	0	0	0	0	0	0	0	0	0	0	0	0	0	0	5401.66	2700.83
GCTTGAGCCTGGGAGGTGGAGGA	23	mir-1273f	Homo sapiens	Precursor variant	2	0	0	0	0	0	0	0	0	0	0	0	0	0	0	0	0	5401.66	2700.83
GGTTGCAGTGAGCTGAGATCACGA	24	mir-1273f	Homo sapiens	Precursor variant	1	0	0	0	0	0	0	0	0	0	0	0	0	0	0	0	0	5401.66	2700.83
GAAAGATTGCTTGAGCCTGGGA	22	mir-1273f	Homo sapiens	Precursor variant	2	0	0	0	0	0	0	0	0	0	0	0	0	0	0	0	0	5401.66	2700.83
AGAGGTTGCAGTGAGCTGAGATCA	24	mir-1273f	Homo sapiens	Precursor variant	1	0	0	0	0	0	0	0	0	0	0	0	0	0	0	0	0	5401.66	2700.83
TGAGGTTGCAGTGAGCTGA	19	mir-1273f	Homo sapiens	Precursor variant	1	0	0	0	0	0	0	0	0	0	0	0	0	0	0	0	0	5401.66	2700.83
GAGGTTGCAGTGAGCTGAGATCGCGA	26	mir-1273f	Homo sapiens	Precursor variant	2	0	0	0	0	0	0	0	0	0	0	0	0	0	0	0	0	10803.3	5401.66
CCACTGCACTCCAGCCTA	18	mir-1273g	Homo sapiens	Mature 3' sub variant	1	0	0	9.12449	0	2.28112	0	0	0	0	0	0	0	0	0	0	0	0	0
TGCACTCCAGCCTGAGTGA	19	mir-1273g	Homo sapiens	Precursor	0	0	6.4284	0	0	1.6071	0	0	0	0	0	0	0	0	0	0	0	0	0
ACTGCACTCCAGCCTGA	17	mir-1273g	Homo sapiens	Precursor	0	0	0	9.12449	0	2.28112	0	0	0	0	0	0	0	0	0	0	0	0	0
TTGCACTCCAGCCTGAATGACAGA	24	mir-1273g	Homo sapiens	Precursor variant	2	0	6.4284	0	0	1.6071	0	0	0	0	0	0	0	0	0	0	0	0	0
CCAGCCTGAGAGACAGA	17	mir-1273g	Homo sapiens	Precursor variant	1	0	6.4284	0	0	1.6071	0	0	0	0	0	0	0	0	0	0	0	0	0
ACTGCATTCCAGCCTGGGTGACAGA	25	mir-1273g	Homo sapiens	Precursor variant	2	0	6.4284	0	0	1.6071	0	0	0	0	0	0	0	0	0	0	0	0	0
TGAGTGAAAGAGCAAGA	17	mir-1273g	Homo sapiens	Precursor variant	1	0	6.4284	0	0	1.6071	0	0	0	0	0	0	0	0	0	0	0	0	0
ATGCACTCCAGCCTGGGTGACAGA	24	mir-1273g	Homo sapiens	Precursor variant	2	0	6.4284	0	0	1.6071	0	0	0	0	0	0	0	0	0	0	0	0	0
CCACTGCACTCCAGCCTGGGTGACAGA	27	mir-1273g	Homo sapiens	Precursor variant	1	0	6.4284	0	0	1.6071	0	0	0	0	0	0	0	0	0	0	0	0	0
GCACTCCAGCCTGAGCGACAGA	22	mir-1273g	Homo sapiens	Precursor variant	1	0	6.4284	0	0	1.6071	0	0	0	0	0	0	0	0	0	0	0	0	0
GCCTGGGTGACAGAGCA	17	mir-1273g	Homo sapiens	Precursor variant	1	0	6.4284	0	0	1.6071	0	0	0	0	0	0	0	0	0	0	0	0	0
ACTGCACTCCAGCCTGGGTAACAGA	25	mir-1273g	Homo sapiens	Precursor variant	2	0	6.4284	0	0	1.6071	0	0	0	0	0	0	0	0	0	0	0	0	0
GCACTCCAGCCTGGGTGACAGA	22	mir-1273g	Homo sapiens	Precursor variant	1	0	19.2482	0	0	4.81206	0	0	0	0	0	0	0	0	0	0	0	0	0
TCACACCACTGCACTCC	17	mir-1273g	Homo sapiens	Precursor variant	1	0	0	9.12449	0	2.28112	0	0	0	0	0	0	0	0	0	0	0	0	0
GATCATTCCACTGCACTCCAGA	22	mir-1273g	Homo sapiens	Precursor variant	2	0	0	0	0	0	0	0	0	0	0	0	0	0	0	0	0	5401.66	2700.83
TCCAGTCTGGGTGACAGAGCA	21	mir-1273g	Homo sapiens	Precursor variant	2	0	0	0	0	0	0	0	0	0	0	0	0	0	0	0	0	5401.66	2700.83
GCACTCCAGCCTGGGTGACAGAGCCAGA	28	mir-1273g	Homo sapiens	Precursor variant	2	0	0	0	0	0	0	0	0	0	0	0	0	0	0	0	0	10803.3	5401.66
GTGGGGGAGAGGCTGTC	17	mir-1275	Homo sapiens	Mature 5'	0	0	6.4284	0	0	1.6071	0	0	0	0	0	0	0	0	0	0	0	0	0
GTGGGGGAGAGGCTGTA	17	mir-1275	Homo sapiens	Mature 5' variant	1	0	0	0	0	0	0	57.7629	28.8815	0	0	0	0	0	0	0	0	0	0
TAGATGATATACATAGT	17	mir-1278	Homo sapiens	Precursor variant	1	0	0	0	0	0	0	0	0	24.3009	0	0	8.1003	0	0	0	0	0	0
GTCCCACCGCTGCCACCA	18	mir-1280	Homo sapiens	Mature 5' super variant	1	0	0	0	0	0	0	0	0	0	8.62681	0	2.8756	0	0	0	0	0	0
TCCCACCGCTGCCACCA	17	mir-1280	Homo sapiens	Mature 5' variant	1	10.4195	32.0681	9.12449	0	12.903	128.43	77.0173	102.724	48.6018	17.2819	18.6444	28.176	0	5402.64	2701.32	986.59	16205	8595.79
TCACAGTGAACCGGTCTCTTTTA	23	mir-128-1	Homo sapiens	Mature 3' super variant	1	0	0	0	7.18589	1.79647	0	0	0	0	0	0	0	0	0	0	0	0	0
TCACAGTGAACCGGTCTCTA	20	mir-128-1//mir-128-2	Homo sapiens	Mature 3' sub variant	1	0	0	0	0	0	0	0	0	0	8.62681	0	2.8756	0	0	0	0	0	0
TCACAGTGAACCGGTCTCTTTA	22	mir-128-1//mir-128-2	Homo sapiens	Mature 3' super variant	1	10.4195	0	27.3546	14.3718	13.0365	0	0	0	0	0	12.4296	4.14319	0	2698.54	1349.27	0	10803.3	5401.66
TCACAGTGAACCGGTCTCTTTGA	23	mir-128-1//mir-128-2	Homo sapiens	Mature 3' super variant	2	0	0	0	0	0	0	0	0	0	0	6.21478	2.07159	0	0	0	0	0	0
TCACAGTGAACCGGTCTCTTA	21	mir-128-1//mir-128-2	Homo sapiens	Mature 3' variant	1	0	6.4284	0	0	1.6071	0	0	0	0	0	0	0	0	0	0	0	0	0
CTATGTTGCCCAGGCTGGTCTCAAACTCCTA	31	mir-1285-1	Homo sapiens	Precursor variant	2	0	6.4284	0	0	1.6071	0	0	0	0	0	0	0	0	0	0	0	0	0
CCAGGCTGGTCTCAAACA	18	mir-1285-1	Homo sapiens	Precursor variant	1	0	6.4284	0	0	1.6071	0	0	0	0	0	0	0	0	0	0	0	0	0
CTATGTTGCCCAGGCTGGTCTCGAA	25	mir-1285-1	Homo sapiens	Precursor variant	2	0	6.4284	0	0	1.6071	0	0	0	0	0	0	0	0	0	0	0	0	0
TCACTTTGTTGCCCAGGCTGGTCTCGA	27	mir-1285-1	Homo sapiens	Precursor variant	1	0	6.4284	0	0	1.6071	0	0	0	0	0	0	0	0	0	0	0	0	0
TGTTGCCCAGGCTGGTCTCGGA	22	mir-1285-1	Homo sapiens	Precursor variant	2	0	6.4284	0	0	1.6071	0	0	0	0	0	0	0	0	0	0	0	0	0
CACTGTGTTGCCCAGGCTGGTCTA	24	mir-1285-1	Homo sapiens	Precursor variant	2	0	0	9.12449	0	2.28112	0	0	0	0	0	0	0	0	0	0	0	0	0
CCCCAGGCTGGTCTCAAA	18	mir-1285-1	Homo sapiens	Precursor variant	1	0	0	0	14.3718	3.59295	0	0	0	0	0	0	0	0	0	0	0	0	0
GGCTGGTCTTAAACTCCTGGA	21	mir-1285-1	Homo sapiens	Precursor variant	2	0	0	0	0	0	32.0794	0	16.0397	0	0	0	0	0	0	0	0	0	0
AGGCTGGTCTCGAACTCCTGGA	22	mir-1285-1	Homo sapiens	Precursor variant	2	0	0	0	0	0	0	0	0	0	0	0	0	4293.18	0	2146.59	0	0	0
TCTGGGCAACAAAGTGAGA	19	mir-1285-1//mir-1285-2	Homo sapiens	Precursor	0	0	0	0	0	0	0	0	0	0	0	0	0	0	2698.54	1349.27	0	0	0
GCTGGTCTCAAACTC	15	mir-1285-1//mir-5096	Homo sapiens	Precursor	0	0	6.4284	0	0	1.6071	0	0	0	0	0	0	0	0	0	0	0	0	0
TGTTGGCCAGGTTGGTCTCAA	21	mir-1285-1//mir-5096	Homo sapiens	Precursor variant	2	0	6.4284	0	0	1.6071	0	0	0	0	0	0	0	0	0	0	0	0	0
TGTTGGCCAGGCTGGTCTCGA	21	mir-1285-1//mir-5096	Homo sapiens	Precursor variant	2	0	25.6397	0	0	6.40993	0	0	0	0	0	0	0	0	0	0	0	0	0
TTGGGAGGCCGAGGCGGGTGGATCAC	26	mir-1285-2	Homo sapiens	Precursor variant	2	0	0	0	0	0	0	0	0	0	0	0	0	0	2698.54	1349.27	0	0	0
TTTGGGAGGCCGAGGCAGGTGGATCAC	27	mir-1285-2	Homo sapiens	Precursor variant	2	0	0	0	0	0	0	0	0	0	0	0	0	0	2698.54	1349.27	0	0	0
TTGGGAGGCCGAGGCGGGTGGA	22	mir-1285-2	Homo sapiens	Precursor variant	2	0	0	0	0	0	0	0	0	0	0	0	0	0	0	0	0	5401.66	2700.83
GATTTTTGGAGCAGGGA	17	mir-1290	Homo sapiens	Mature 3' sub variant	1	0	0	0	7.18589	1.79647	0	0	0	0	0	0	0	0	0	0	0	0	0
GGATTTTTGGAGCAGGGA	18	mir-1290	Homo sapiens	Mature 3' sub variant	1	0	0	0	0	0	0	0	0	0	8.62681	0	2.8756	0	0	0	0	5401.66	2700.83
TGGATTTTTGGAGCAGGGA	19	mir-1290	Homo sapiens	Mature 3' variant	1	0	12.8199	0	0	3.20496	0	19.2543	9.62716	0	0	0	0	0	0	0	0	0	0
GTGGCCCTGACTGAAGACCAGCAGTTGTACTGTGGCTA	38	mir-1291	Homo sapiens	Precursor variant	1	0	0	0	0	0	0	0	0	0	0	0	0	0	0	0	0	5401.66	2700.83
AAGCCCTTACCCCAAAAAGCC	21	mir-129-2	Homo sapiens	Mature 3' sub variant	1	0	6.4284	0	0	1.6071	0	0	0	0	0	0	0	0	0	0	0	0	0
AAGCCCTTACCCCAAAAAGCATA	23	mir-129-2	Homo sapiens	Mature 3' super variant	1	10.4195	38.4596	0	0	12.2198	0	0	0	0	0	6.21478	2.07159	0	0	0	0	0	0
ACAACAGTGCCAACCTCACAG	21	mir-1294	Homo sapiens	Precursor	0	0	0	0	7.18589	1.79647	0	0	0	0	0	0	0	0	0	0	0	0	0
TTAGGGCCCTGGCTCCATCTCCA	23	mir-1296	Homo sapiens	Mature 5' super variant	1	10.4195	6.4284	0	14.3718	7.80492	0	0	0	0	0	6.21478	2.07159	0	0	0	0	0	0
TTAGGGCCCTGGCTCCATCTCCTA	24	mir-1296	Homo sapiens	Mature 5' super variant	1	0	0	0	14.3718	3.59295	0	0	0	0	0	0	0	0	0	0	0	0	0
TTAGGGCCCTGGCTCCATCTCCAA	24	mir-1296	Homo sapiens	Mature 5' super variant	2	0	0	0	0	0	0	19.2543	9.62716	0	0	0	0	0	0	0	0	0	0
TTAGGGCCCTGGCTCCATCTCCTTA	25	mir-1296	Homo sapiens	Precursor variant	1	0	0	0	7.18589	1.79647	0	0	0	0	0	0	0	0	0	0	0	0	0
TTGCAGCTGCCTGGGAGTGACTTCA	25	mir-1301	Homo sapiens	Mature 3' super	0	3.47596	0	0	7.18589	2.66546	0	0	0	0	0	0	0	0	0	0	0	0	0
GCCTGGGCAACATAGCGAGACA	22	mir-1303	Homo sapiens	Precursor variant	2	0	0	0	0	0	0	0	0	0	0	0	0	0	2698.54	1349.27	0	0	0
CTGGGCAACAGAGCGAGA	18	mir-1303	Homo sapiens	Precursor variant	1	0	0	0	0	0	0	0	0	0	0	0	0	0	8101.18	4050.59	0	0	0
TCTCACTGTAGCATCGAACCCCA	23	mir-1304	Homo sapiens	Mature 3' super variant	2	0	6.4284	0	0	1.6071	0	0	0	0	0	0	0	0	0	0	0	0	0
TCTCACTGTAGCATCGA	17	mir-1304	Homo sapiens	Precursor variant	1	0	19.2482	9.12449	0	7.09318	0	0	0	24.3009	0	0	8.1003	0	0	0	0	0	0
CCACCTCCCCTGCAAACGTCCA	22	mir-1306	Homo sapiens	Mature 5'	0	0	0	0	0	0	0	19.2543	9.62716	0	8.62681	12.4296	7.01879	0	0	0	0	0	0
ACTCGGCGTGGCGTCGGTCGTGGA	24	mir-1307	Homo sapiens	Mature 3' super variant	1	6.95192	0	0	0	1.73798	0	0	0	0	0	0	0	0	0	0	0	0	0
ACTCGGCGTGGCGTCGGTCGTGA	23	mir-1307	Homo sapiens	Mature 3' super variant	1	0	6.4284	0	0	1.6071	0	0	0	0	0	0	0	0	0	0	0	0	0
TCGACCGGACCTCGACCGGCTA	22	mir-1307	Homo sapiens	Mature 5' super variant	1	6.95192	25.6397	27.3546	7.18589	16.783	0	0	0	24.3009	0	0	8.1003	0	0	0	0	5401.66	2700.83
TCGACCGGACCTCGACCGGCTCA	23	mir-1307	Homo sapiens	Mature 5' super variant	1	10.4195	25.6397	0	0	9.0148	0	0	0	0	0	6.21478	2.07159	0	0	0	0	0	0
TCGACCGGACCTCGACCGGCA	21	mir-1307	Homo sapiens	Mature 5' variant	1	0	0	0	7.18589	1.79647	0	0	0	0	0	0	0	0	0	0	0	0	0
TCGACCGGACCTCGACCGGCTCGA	24	mir-1307	Homo sapiens	Precursor variant	1	3.47596	6.4284	0	0	2.47609	0	0	0	0	0	0	0	0	0	0	0	0	0
CGACCGGACCTCGACCGGCTCTA	23	mir-1307	Homo sapiens	Precursor variant	2	3.47596	0	0	0	0.86899	0	0	0	0	0	0	0	0	0	0	0	0	0
CAGTGCAATGTTAAAAGGGCAT	22	mir-130a	Homo sapiens	Mature 3'	0	38.2104	108.987	218.893	50.3012	104.098	224.725	731.722	478.223	0	86.3529	298.106	128.153	0	24309.1	12154.6	0	113506	56753
AGTGCAATGTTAAAAGGGCA	20	mir-130a	Homo sapiens	Mature 3' sub	0	3.47596	0	0	0	0.86899	0	0	0	0	0	0	0	0	0	0	0	0	0
CAGTGCAATGTTAAAAGGGCA	21	mir-130a	Homo sapiens	Mature 3' sub	0	10.4195	6.4284	54.7281	21.5577	23.2834	32.0794	77.0173	54.5483	24.3009	8.62681	31.0485	21.3254	0	8101.18	4050.59	0	27032	13516
GCAGTGCAATGTTAAAAGGGCAT	23	mir-130a	Homo sapiens	Mature 3' super	0	0	0	18.249	0	4.56224	0	0	0	0	0	0	0	0	0	0	0	0	0
CAGTGCAGTGTTAAAAGGGCATA	23	mir-130a	Homo sapiens	Mature 3' super variant	2	0	0	9.12449	0	2.28112	0	0	0	0	0	0	0	0	0	0	0	0	0
CAGTGCAATGTTAGAAGGGCATA	23	mir-130a	Homo sapiens	Mature 3' super variant	2	0	0	9.12449	0	2.28112	0	0	0	0	0	0	0	0	0	0	0	0	0
CAGTGCAATGTTAAAAGGGCATA	23	mir-130a	Homo sapiens	Mature 3' super variant	1	0	0	9.12449	7.18589	4.07759	0	96.2716	48.1358	0	0	18.6444	6.21478	0	0	0	0	16205	8102.5
CAGTGCAATGCTAAAAGGGCATA	23	mir-130a	Homo sapiens	Mature 3' super variant	2	0	0	0	0	0	0	0	0	0	0	0	0	0	2698.54	1349.27	0	0	0
CAGTGCAACGTTAAAAGGGCAA	22	mir-130a	Homo sapiens	Mature 3' variant	2	0	0	0	7.18589	1.79647	0	0	0	0	0	0	0	0	0	0	0	0	0
CAGTGCAATGTTAAAAGGGCAC	22	mir-130a	Homo sapiens	Mature 3' variant	1	0	0	0	0	0	0	0	0	0	0	0	0	0	2698.54	1349.27	0	0	0
TAGTGCAATGTTAAAAGGGCAT	22	mir-130a	Homo sapiens	Mature 3' variant	1	0	0	0	0	0	0	0	0	0	0	0	0	0	0	0	0	5401.66	2700.83
GAGTGCAATGTTAAAAGGGCAT	22	mir-130a	Homo sapiens	Mature 3' variant	1	0	0	0	0	0	0	0	0	0	0	0	0	0	0	0	0	10803.3	5401.66
CTCTTTTCACATTGTGCTA	19	mir-130a	Homo sapiens	Precursor	0	3.47596	0	0	0	0.86899	0	0	0	0	0	0	0	0	0	0	0	0	0
GCTCTTTTCACATTGTGCTA	20	mir-130a	Homo sapiens	Precursor	0	6.95192	6.4284	9.12449	0	5.6262	0	0	0	0	0	0	0	0	0	0	0	0	0
TGCAATGTTAAAAGGGC	17	mir-130a	Homo sapiens	Precursor	0	0	0	0	0	0	0	0	0	0	0	0	0	0	2698.54	1349.27	0	0	0
TGCAATGTTAAAAGGGCATA	20	mir-130a	Homo sapiens	Precursor variant	1	0	0	0	0	0	0	0	0	0	0	6.21478	2.07159	0	0	0	0	0	0
AGTGCAATGATGAAAGGGCATTA	23	mir-130b	Homo sapiens	Mature 3' sub/super variant	2	0	6.4284	0	0	1.6071	0	0	0	0	0	0	0	0	0	0	0	0	0
AGTGCAATGATGAAAGGGCATA	22	mir-130b	Homo sapiens	Mature 3' sub/super variant	1	0	0	0	0	0	0	19.2543	9.62716	0	0	0	0	0	2698.54	1349.27	0	0	0
CAGTGCAATGATGAAAGGGCATA	23	mir-130b	Homo sapiens	Mature 3' super variant	1	3.47596	6.4284	9.12449	0	4.75721	32.0794	19.2543	25.6669	0	51.8174	43.478	31.7651	0	0	0	0	16205	8102.5
CCAGTGCAATGATGAAAGGGCATA	24	mir-130b	Homo sapiens	Mature 3' super variant	2	0	0	0	0	0	32.0794	0	16.0397	0	0	0	0	0	0	0	0	0	0
CAGTCCAATGATGAAAGGGCAT	22	mir-130b	Homo sapiens	Mature 3' variant	1	0	0	0	0	0	0	0	0	0	8.62681	0	2.8756	0	0	0	0	0	0
ACTCTTTCCCTGTTGCACTACTA	23	mir-130b	Homo sapiens	Mature 5' super	0	3.47596	12.8199	0	0	4.07395	32.0794	0	16.0397	0	0	6.21478	2.07159	0	0	0	0	0	0
ACTCTTTCCCTGTTGCACTACA	22	mir-130b	Homo sapiens	Mature 5' super variant	1	3.47596	0	0	0	0.86899	0	0	0	0	0	0	0	0	0	0	0	0	0
TCCCTGTTGCACTAC	15	mir-130b	Homo sapiens	Precursor	0	0	0	0	0	0	32.0794	0	16.0397	0	0	0	0	0	0	0	0	0	0
TGCAATGATGAAAGGGCATA	20	mir-130b	Homo sapiens	Precursor variant	1	0	0	0	0	0	0	0	0	0	8.62681	0	2.8756	0	0	0	0	0	0
TAACAGTCTACAGCCATGGTA	21	mir-132	Homo sapiens	Mature 3' sub variant	1	0	0	0	0	0	0	0	0	0	0	0	0	0	0	0	0	5401.66	2700.83
AACAGTCTACAGCCATGGTCGA	22	mir-132	Homo sapiens	Mature 3' sub/super variant	1	0	0	0	0	0	0	0	0	0	0	0	0	0	0	0	986.59	5401.66	3194.13
TAACAGTCTACAGCCATGGTCGA	23	mir-132	Homo sapiens	Mature 3' super variant	1	6.95192	6.4284	0	7.18589	5.14155	32.0794	19.2543	25.6669	0	8.62681	6.21478	4.9472	0	0	0	0	54064	27032
TAACAGTCTACAGCCATGGTCGTA	24	mir-132	Homo sapiens	Mature 3' super variant	2	0	0	0	7.18589	1.79647	0	0	0	0	8.62681	0	2.8756	0	0	0	0	0	0
TAACAGTCTACAGCCATGGTCTA	23	mir-132	Homo sapiens	Mature 3' super variant	2	0	0	0	0	0	0	0	0	0	8.62681	0	2.8756	0	0	0	0	0	0
TAACAGTCTACAGCCTTGGTCGA	23	mir-132	Homo sapiens	Mature 3' super variant	2	0	0	0	0	0	0	0	0	0	0	6.21478	2.07159	0	0	0	0	0	0
GAACAGTCTACAGCCATGGTCGA	23	mir-132	Homo sapiens	Mature 3' super variant	2	0	0	0	0	0	0	0	0	0	0	0	0	0	0	0	0	5401.66	2700.83
TAACAGTCTACAGCCATGGTCA	22	mir-132	Homo sapiens	Mature 3' variant	1	0	0	0	0	0	0	0	0	24.3009	0	6.21478	10.1719	0	0	0	0	0	0
ACCGTGGCTTTCGATTGTTACTA	23	mir-132	Homo sapiens	Mature 5' super variant	1	0	0	0	0	0	0	0	0	0	0	0	0	0	0	0	0	5401.66	2700.83
TGGTCCCCTTCAACCAGCTGT	21	mir-133a-1//mir-133a-2	Homo sapiens	Mature 3' sub/super	0	0	0	18.249	0	4.56224	0	0	0	0	0	0	0	0	0	0	0	0	0
TTTGGTCCCCTTCAACCAGCTGT	23	mir-133a-1//mir-133a-2	Homo sapiens	Mature 3' super	0	3.47596	0	0	0	0.86899	0	0	0	0	0	0	0	0	0	0	0	0	0
TGTGACTGGTTGACCAGAGGGGA	23	mir-134	Homo sapiens	Mature 5' super variant	1	0	0	0	0	0	0	38.5086	19.2543	0	0	12.4296	4.14319	0	2698.54	1349.27	986.59	0	493.295
TGTGACTGGTTGACCAGA	18	mir-134	Homo sapiens	Precursor	0	0	0	0	0	0	0	38.5086	19.2543	0	0	0	0	0	5402.64	2701.32	1974.93	5401.66	3688.3
TATGGCTTTTTATTCCTATGTGA	23	mir-135a-1//mir-135a-2	Homo sapiens	Mature 5'	0	0	0	0	0	0	64.2151	77.0173	70.6162	0	0	0	0	0	0	0	0	5401.66	2700.83
TATGGCTTTTTATTCCTATGTA	22	mir-135a-1//mir-135a-2	Homo sapiens	Mature 5' sub variant	1	0	0	0	0	0	32.0794	96.2716	64.1755	0	0	0	0	0	0	0	0	0	0
TATGGCTTTTATTTCCTATGTGA	23	mir-135a-1//mir-135a-2//mir-135b	Homo sapiens	Mature 5' variant	2	0	0	0	0	0	0	0	0	0	0	0	0	0	0	0	0	5401.66	2700.83
TATGGCTTTTCATTCCTATGTGA	23	mir-135b	Homo sapiens	Mature 5'	0	0	0	9.12449	0	2.28112	0	0	0	0	0	6.21478	2.07159	0	0	0	0	5401.66	2700.83
TATGGCCTTTCATTCCTATGTA	22	mir-135b	Homo sapiens	Mature 5' sub variant	2	0	0	0	0	0	0	19.2543	9.62716	0	0	0	0	0	0	0	0	0	0
CATCATCGTCTCAAATGAGTCTA	23	mir-136	Homo sapiens	Mature 3' super variant	1	0	0	0	0	0	0	0	0	0	8.62681	0	2.8756	0	0	0	0	5401.66	2700.83
ACTCCATTTGTTTTGATGATGGA	23	mir-136	Homo sapiens	Mature 5'	0	0	0	0	0	0	0	19.2543	9.62716	0	0	6.21478	2.07159	0	0	0	0	0	0
ACTCCATTTGTTTTGATGATGA	22	mir-136	Homo sapiens	Mature 5' sub variant	1	0	0	0	0	0	0	0	0	0	0	6.21478	2.07159	0	0	0	0	0	0
TATTGCTTAAGAATACGCGTAGTA	24	mir-137	Homo sapiens	Mature 3' sub/super variant	1	3.47596	6.4284	0	0	2.47609	0	0	0	0	0	0	0	0	0	0	0	0	0
TATTGCTTAAGAATACGCGTAGA	23	mir-137	Homo sapiens	Mature 3' sub/super variant	1	0	0	0	0	0	0	19.2543	9.62716	0	0	0	0	0	0	0	0	0	0
TTATTGCTTAAGAATACGCGTAGA	24	mir-137	Homo sapiens	Mature 3' super variant	1	0	12.8199	0	0	3.20496	0	0	0	0	0	0	0	0	0	0	0	0	0
AGCTGGTGTTGTGAATCAGGCCGTA	25	mir-138-1	Homo sapiens	Mature 5' super variant	1	0	0	0	0	0	0	0	0	0	0	0	0	0	0	0	0	5401.66	2700.83
AGCTGGTGTTGTGAATCAGGCCGTTA	26	mir-138-1	Homo sapiens	Precursor variant	1	0	6.4284	0	0	1.6071	0	0	0	0	0	0	0	0	0	0	0	0	0
AGCTGGTGTTGTGAATCAGGCCGA	24	mir-138-2	Homo sapiens	Mature 5' super	0	0	83.3475	9.12449	21.5577	28.5074	0	0	0	0	0	0	0	0	2698.54	1349.27	986.59	0	493.295
AGCTGGTGTTGTGAATCAGGCGTA	24	mir-138-2	Homo sapiens	Mature 5' super variant	2	0	6.4284	0	0	1.6071	0	0	0	0	0	0	0	0	0	0	0	0	0
GGCTGGTGTTGTGAATCAGGCCGA	24	mir-138-2	Homo sapiens	Mature 5' super variant	1	0	0	0	0	0	0	0	0	0	0	0	0	0	2698.54	1349.27	0	0	0
AGCTGGTGTTGTGAATCA	18	mir-138-2//mir-138-1	Homo sapiens	Precursor	0	0	19.2482	9.12449	0	7.09318	0	0	0	0	0	0	0	0	0	0	0	0	0
TCTACAGTGCACGTGTCTCCAGA	23	mir-139	Homo sapiens	Mature 5' super variant	1	0	19.2482	0	0	4.81206	0	0	0	0	0	0	0	0	0	0	0	5401.66	2700.83
TCTACAGTGCACGTGTCTCCAGTA	24	mir-139	Homo sapiens	Mature 5' super variant	1	0	64.1362	0	0	16.034	0	0	0	0	0	0	0	0	10805.3	5402.64	986.59	5401.66	3194.13
ACCACAGGGTAGAACCACGGAC	22	mir-140	Homo sapiens	Mature 3' sub/super	0	3.47596	32.0681	18.249	14.3718	17.0412	0	38.5086	19.2543	72.9027	0	18.6444	30.5157	0	13503.8	6751.91	3948.11	10803.3	7375.72
ACCACAGGGTAGAACCACGGA	21	mir-140	Homo sapiens	Mature 3' sub/super	0	6.95192	6.4284	0	7.18589	5.14155	0	19.2543	9.62716	48.6018	17.2819	0	21.9612	0	5402.64	2701.32	2961.52	5401.66	4181.59
ACCACAGGGTAGAACCACGGAA	22	mir-140	Homo sapiens	Mature 3' sub/super variant	1	0	0	0	7.18589	1.79647	0	0	0	0	0	0	0	0	0	0	0	0	0
ACCGCAGGGTAGAACCACGGAC	22	mir-140	Homo sapiens	Mature 3' sub/super variant	1	0	0	0	0	0	0	0	0	0	0	0	0	0	0	0	0	5401.66	2700.83
TACCACAGGGTAGAACCACGGA	22	mir-140	Homo sapiens	Mature 3' super	0	3.47596	12.8199	0	7.18589	5.87043	0	19.2543	9.62716	0	0	12.4296	4.14319	0	2698.54	1349.27	0	16205	8102.5
TACCACAGGGTAGAACCACGGAC	23	mir-140	Homo sapiens	Mature 3' super	0	3.47596	0	0	7.18589	2.66546	32.0794	19.2543	25.6669	0	0	0	0	0	5402.64	2701.32	0	0	0
TACCACAGGGTAGAACCACGA	21	mir-140	Homo sapiens	Mature 3' variant	1	0	0	0	0	0	0	0	0	0	0	0	0	4293.18	0	2146.59	0	0	0
CAGTGGTTTTACCCTATGGTAG	22	mir-140	Homo sapiens	Mature 5'	0	0	6.4284	0	0	1.6071	0	0	0	0	0	6.21478	2.07159	0	0	0	0	0	0
CAGTGGTTTTACCCTATGGTAGTA	24	mir-140	Homo sapiens	Mature 5' super variant	2	0	0	0	0	0	32.0794	0	16.0397	0	0	6.21478	2.07159	0	0	0	0	0	0
ACCACAGGGTAGAACCACGGACA	23	mir-140	Homo sapiens	Precursor	0	0	6.4284	9.12449	0	3.88822	0	77.0173	38.5086	72.9027	34.5355	6.21478	37.8843	0	0	0	986.59	10803.3	5894.96
TACCACAGGGTAGAACCACGGACA	24	mir-140	Homo sapiens	Precursor	0	0	0	0	0	0	0	0	0	24.3009	17.2819	6.21478	15.9325	0	2698.54	1349.27	986.59	0	493.295
ACCACAGGGTAGAACCACGGACGA	24	mir-140	Homo sapiens	Precursor variant	2	0	6.4284	0	0	1.6071	0	0	0	0	0	0	0	0	0	0	0	0	0
TACCACAGGGTAGAACCACGGACTA	25	mir-140	Homo sapiens	Precursor variant	2	0	6.4284	0	0	1.6071	0	19.2543	9.62716	0	0	0	0	0	0	0	0	0	0
ACCACAGGGTAGAACCACGGACAA	24	mir-140	Homo sapiens	Precursor variant	1	0	6.4284	0	0	1.6071	0	0	0	0	8.62681	0	2.8756	0	0	0	0	0	0
ACCACAGGGTAGAGCCACGGACA	23	mir-140	Homo sapiens	Precursor variant	1	0	6.4284	0	7.18589	3.40357	0	0	0	0	0	0	0	0	0	0	0	0	0
CCACAGGGTAGAACCACGGAAA	22	mir-140	Homo sapiens	Precursor variant	1	0	0	9.12449	0	2.28112	0	0	0	0	0	0	0	0	0	0	0	0	0
ACCACAGGGTAGAACCACGGAAA	23	mir-140	Homo sapiens	Precursor variant	1	0	0	0	7.18589	1.79647	0	0	0	0	0	0	0	0	0	0	0	5401.66	2700.83
TACCACAGGGTAGAACCACGGAAA	24	mir-140	Homo sapiens	Precursor variant	1	0	0	0	7.18589	1.79647	0	0	0	0	0	0	0	0	0	0	0	0	0
CCACAGGGTAGAACCACGGACTA	23	mir-140	Homo sapiens	Precursor variant	2	0	0	0	0	0	0	0	0	0	0	6.21478	2.07159	0	0	0	0	0	0
TACCACAGGGTAGAACCACGGATA	24	mir-140	Homo sapiens	Precursor variant	1	0	0	0	0	0	0	0	0	0	0	6.21478	2.07159	4293.18	0	2146.59	986.59	0	493.295
ACCACAGGGTAGAACCACGGACTA	24	mir-140	Homo sapiens	Precursor variant	2	0	0	0	0	0	0	0	0	0	0	6.21478	2.07159	0	0	0	0	0	0
ACCACAGGGTAGAACCACGGACATA	25	mir-140	Homo sapiens	Precursor variant	2	0	0	0	0	0	0	0	0	0	0	0	0	0	2698.54	1349.27	0	0	0
ACCACAGGGTAGAACCACGGATA	23	mir-140	Homo sapiens	Precursor variant	1	0	0	0	0	0	0	0	0	0	0	0	0	0	0	0	986.59	5401.66	3194.13
TAACACTGTCTGGTAAAGATGGA	23	mir-141	Homo sapiens	Mature 3' super variant	1	0	0	0	0	0	0	19.2543	9.62716	0	0	0	0	0	0	0	0	0	0
TAACACTGTCTGGTAAAGATGGCA	24	mir-141	Homo sapiens	Mature 3' super variant	1	0	0	0	0	0	0	19.2543	9.62716	0	0	0	0	0	0	0	0	5401.66	2700.83
TAACACTGTCTGGTAAAGATGGCTA	25	mir-141	Homo sapiens	Precursor variant	1	0	0	0	0	0	0	0	0	0	0	6.21478	2.07159	0	0	0	0	0	0
TGTAGTGTTTCCTACTTTATGGA	23	mir-142	Homo sapiens	Mature 3'	0	0	12.8199	0	7.18589	5.00144	0	0	0	0	0	0	0	0	0	0	0	0	0
CCCATAAAGTAGAAAGCACTA	21	mir-142	Homo sapiens	Mature 5' sub/super	0	0	0	0	0	0	0	0	0	0	8.62681	0	2.8756	0	0	0	986.59	0	493.295
CCCATAAAGTAGAAAGCACTACA	23	mir-142	Homo sapiens	Mature 5' super variant	1	3.47596	0	0	0	0.86899	0	0	0	0	0	0	0	0	2698.54	1349.27	0	5401.66	2700.83
CCATAAAGTAGAAAGCACTACA	22	mir-142	Homo sapiens	Mature 5' super variant	1	0	0	0	0	0	0	0	0	0	0	0	0	0	2698.54	1349.27	0	0	0
AGTGTTTCCTACTTTATGGATA	22	mir-142	Homo sapiens	Precursor variant	1	0	0	0	0	0	0	0	0	0	0	0	0	0	0	0	0	5401.66	2700.83
TGAGATGAAGCACTGTAGCTC	21	mir-143	Homo sapiens	Mature 3'	0	3.47596	6.4284	0	0	2.47609	32.0794	211.797	121.938	72.9027	25.9087	43.478	47.4298	4293.18	27007.7	15650.4	0	70269	35134.5
TGAGATGAAGCACTGTAGCA	20	mir-143	Homo sapiens	Mature 3' sub variant	1	0	0	0	0	0	0	0	0	0	8.62681	0	2.8756	4293.18	0	2146.59	986.59	5401.66	3194.13
TGAGATGAAGCACTGTAGA	19	mir-143	Homo sapiens	Mature 3' sub variant	1	0	0	0	0	0	0	0	0	0	0	0	0	0	0	0	986.59	5401.66	3194.13
TGAGATGAAGCACTGTAGCTCA	22	mir-143	Homo sapiens	Mature 3' super	0	0	0	0	0	0	96.2945	38.5086	67.4016	24.3009	8.62681	0	10.9759	0	0	0	986.59	16205	8595.79
CTGAGATGAAGCACTGTAGCTC	22	mir-143	Homo sapiens	Mature 3' super	0	0	0	0	0	0	0	0	0	0	17.2819	0	5.76063	0	0	0	0	0	0
TGAGATGAAGCACTGTAGCTCTA	23	mir-143	Homo sapiens	Mature 3' super variant	2	10.4195	0	0	0	2.60488	128.43	269.56	198.995	121.505	94.9797	55.9076	90.7973	8586.35	27007.7	17797	3948.11	124333	64140.6
CTGGGATGAAGCACTGTAGCTC	22	mir-143	Homo sapiens	Mature 3' super variant	1	0	0	0	0	0	0	0	0	24.3009	0	0	8.1003	0	0	0	0	0	0
TGAGATGAAGCACTGTAGCCCA	22	mir-143	Homo sapiens	Mature 3' super variant	1	0	0	0	0	0	0	0	0	0	8.62681	0	2.8756	0	0	0	0	0	0
TGAGATGAAGCACTGTAGCTA	21	mir-143	Homo sapiens	Mature 3' variant	1	3.47596	0	0	0	0.86899	32.0794	19.2543	25.6669	48.6018	0	12.4296	20.3438	4293.18	0	2146.59	2961.52	43237	23099.3
TGAGATGAATCACTGTAGCTA	21	mir-143	Homo sapiens	Mature 3' variant	2	0	0	0	0	0	0	0	0	24.3009	0	0	8.1003	0	0	0	0	0	0
TGAGATGAAGCACCGTAGCTC	21	mir-143	Homo sapiens	Mature 3' variant	1	0	0	0	0	0	0	0	0	0	0	6.21478	2.07159	0	0	0	0	0	0
TGAGATGAAGCACTGTAGCGA	21	mir-143	Homo sapiens	Mature 3' variant	2	0	0	0	0	0	0	0	0	0	0	0	0	0	0	0	0	5401.66	2700.83
TGAGATGAAGCGCTGTAGCTC	21	mir-143	Homo sapiens	Mature 3' variant	1	0	0	0	0	0	0	0	0	0	0	0	0	0	0	0	0	5401.66	2700.83
CAGTTGGGAGTCTGAGATGAAGCACTGTAGCTA	33	mir-143	Homo sapiens	Precursor variant	1	0	0	0	0	0	0	0	0	0	8.62681	0	2.8756	0	0	0	0	0	0
TGAGATGAAGCACTGTAGCTCTGA	24	mir-143	Homo sapiens	Precursor variant	2	0	0	0	0	0	0	0	0	0	8.62681	0	2.8756	0	0	0	0	0	0
CTACAGTATAGATGATGTACTA	22	mir-144	Homo sapiens	Mature 3' super	0	0	0	0	0	0	0	0	0	24.3009	0	0	8.1003	0	0	0	0	0	0
TACAGTATAGATGATGTACTA	21	mir-144	Homo sapiens	Mature 3' super	0	0	0	0	0	0	0	0	0	0	0	0	0	4293.18	5402.64	4847.91	0	5401.66	2700.83
TGGGATATCATCATATACTGTA	22	mir-144	Homo sapiens	Mature 5' sub/super	0	0	0	0	7.18589	1.79647	0	0	0	0	0	0	0	0	0	0	0	0	0
GATATCATCATATACTGTAAGTA	23	mir-144	Homo sapiens	Mature 5' sub/super variant	1	0	0	0	0	0	0	19.2543	9.62716	0	0	0	0	0	0	0	0	0	0
GATTCCTGGAAATACTGTTCTTA	23	mir-145	Homo sapiens	Mature 3' sub/super variant	1	0	0	0	0	0	0	0	0	24.3009	0	0	8.1003	0	0	0	0	0	0
ATTCCTGGAAATACTGTTCTTA	22	mir-145	Homo sapiens	Mature 3' sub/super variant	1	0	0	0	0	0	0	0	0	0	0	0	0	0	2698.54	1349.27	0	0	0
GGATTCCTGGAAATACTGTTCTA	23	mir-145	Homo sapiens	Mature 3' super variant	1	0	0	0	0	0	0	0	0	0	0	0	0	0	2698.54	1349.27	986.59	10803.3	5894.96
GTCCAGTTTTCCCAGGAATCC	21	mir-145	Homo sapiens	Mature 5' sub	0	3.47596	12.8199	9.12449	0	6.35507	96.2945	19.2543	57.7744	0	34.5355	18.6444	17.7266	34338.7	40517	37427.9	10859.5	313510	162185
TCCAGTTTTCCCAGGAATCC	20	mir-145	Homo sapiens	Mature 5' sub	0	0	0	0	0	0	0	0	0	0	0	0	0	0	0	0	0	16205	8102.5
GTCCAGTTTTCCCAGGAATCCA	22	mir-145	Homo sapiens	Mature 5' sub variant	1	0	0	0	0	0	0	0	0	0	0	0	0	0	5402.64	2701.32	986.59	0	493.295
GTCCAGTTTTCCCAGTAATCC	21	mir-145	Homo sapiens	Mature 5' sub variant	1	0	0	0	0	0	0	0	0	0	0	0	0	0	0	0	0	5401.66	2700.83
GTCCAGCTTTCCCAGGAATCCA	22	mir-145	Homo sapiens	Mature 5' sub variant	2	0	0	0	0	0	0	0	0	0	0	0	0	0	0	0	0	5401.66	2700.83
GTCCAGTTTTCCCAGGGATCCA	22	mir-145	Homo sapiens	Mature 5' sub variant	2	0	0	0	0	0	0	0	0	0	0	0	0	0	0	0	0	5401.66	2700.83
TCCAGTTTTCCCAGGAATCCCTTA	24	mir-145	Homo sapiens	Mature 5' sub/super	0	0	0	0	0	0	0	19.2543	9.62716	0	0	0	0	0	2698.54	1349.27	0	0	0
TCCAGTTTTCCCAGGAATCCCTA	23	mir-145	Homo sapiens	Mature 5' sub/super variant	1	0	0	0	0	0	0	57.7629	28.8815	24.3009	34.5355	0	19.6121	4293.18	5402.64	4847.91	2961.52	5401.66	4181.59
TCCAGTTTTCCCGGGAATCCCTA	23	mir-145	Homo sapiens	Mature 5' sub/super variant	2	0	0	0	0	0	0	0	0	0	0	6.21478	2.07159	0	0	0	0	0	0
GTCCAGTTTTCCCAGGAATCCCTTA	25	mir-145	Homo sapiens	Mature 5' super	0	3.47596	0	9.12449	0	3.15011	128.43	134.78	131.605	0	120.888	6.21478	42.3677	4293.18	8101.18	6197.18	3948.11	54064	29006.1
GTCCAGTTTTCCCAGGAATCCCTA	24	mir-145	Homo sapiens	Mature 5' super variant	1	13.8955	25.6397	0	0	9.88379	513.664	982.028	747.846	72.9027	474.87	149.053	232.275	107309	135049	121179	37513.2	481080	259296
GTCCAGTTTTCCCAGGAATCCCTAT	25	mir-145	Homo sapiens	Mature 5' super variant	2	0	0	0	0	0	32.0794	0	16.0397	24.3009	17.2819	0	13.8609	0	0	0	0	0	0
GGTCCAGTTTTCCCAGGAATCCCTA	25	mir-145	Homo sapiens	Mature 5' super variant	1	0	0	0	0	0	0	19.2543	9.62716	0	0	0	0	0	0	0	986.59	0	493.295
GTCCAGTTTTCCCAGGAATCCCCA	24	mir-145	Homo sapiens	Mature 5' super variant	2	0	0	0	0	0	0	19.2543	9.62716	0	0	0	0	0	0	0	986.59	0	493.295
GTCCAGTTTTCCCAGGAATCCCCTA	25	mir-145	Homo sapiens	Mature 5' super variant	1	0	0	0	0	0	0	19.2543	9.62716	0	0	0	0	0	2698.54	1349.27	0	0	0
ATCCAGTTTTCCCAGGAATCCCTA	24	mir-145	Homo sapiens	Mature 5' super variant	2	0	0	0	0	0	0	19.2543	9.62716	0	0	0	0	0	0	0	0	0	0
GTCCAGTTTTCCCAGGAATCCCTC	24	mir-145	Homo sapiens	Mature 5' super variant	1	0	0	0	0	0	0	19.2543	9.62716	0	0	0	0	0	0	0	0	0	0
GTCCAGTTTTCCCAGAAATCCCTA	24	mir-145	Homo sapiens	Mature 5' super variant	2	0	0	0	0	0	0	0	0	0	0	0	0	0	2698.54	1349.27	0	0	0
GTCCAGTTTTCCCAGGAATCCCGA	24	mir-145	Homo sapiens	Mature 5' super variant	2	0	0	0	0	0	0	0	0	0	0	0	0	0	0	0	986.59	0	493.295
GTCCAGTTTTCCCAGGAATCCCTGT	25	mir-145	Homo sapiens	Mature 5' super variant	2	0	0	0	0	0	0	0	0	0	0	0	0	0	0	0	986.59	0	493.295
GTCCAGTTTTCCCAGGAATCCGA	23	mir-145	Homo sapiens	Mature 5' variant	2	0	0	0	0	0	0	0	0	0	0	0	0	0	0	0	0	5401.66	2700.83
TCCAGTTTTCCCAGGAATC	19	mir-145	Homo sapiens	Precursor	0	3.47596	0	0	0	0.86899	0	0	0	0	17.2819	0	5.76063	0	0	0	0	10803.3	5401.66
GTCCAGTTTTCCCAGGAATC	20	mir-145	Homo sapiens	Precursor	0	0	0	0	0	0	64.2151	211.797	138.006	0	129.515	43.478	57.6644	47214.9	81028.5	64121.7	37513.2	335140	186327
GTCCAGTTTTCCCAGGA	17	mir-145	Homo sapiens	Precursor	0	0	0	0	0	0	0	0	0	0	0	0	0	0	0	0	986.59	0	493.295
GTCCAGTTTTCCCAGGAATCCCTTTA	26	mir-145	Homo sapiens	Precursor variant	2	0	0	0	0	0	32.0794	0	16.0397	0	34.5355	0	11.5118	0	0	0	0	0	0
GTCCAGTTTTCCCAGGAATCCCTTTG	26	mir-145	Homo sapiens	Precursor variant	1	0	0	0	0	0	32.0794	0	16.0397	0	0	0	0	0	0	0	0	0	0
GTCCAGTTTTCCCAGTAATC	20	mir-145	Homo sapiens	Precursor variant	1	0	0	0	0	0	0	19.2543	9.62716	0	0	0	0	0	0	0	0	5401.66	2700.83
GTCCAGTTTTCTCAGGAATC	20	mir-145	Homo sapiens	Precursor variant	1	0	0	0	0	0	0	0	0	0	8.62681	0	2.8756	0	0	0	0	0	0
GTCCAGCTTTCCCAGGAATC	20	mir-145	Homo sapiens	Precursor variant	1	0	0	0	0	0	0	0	0	0	8.62681	0	2.8756	0	0	0	0	0	0
TCCAGTTTTCCCAGGAATCCCTTTA	25	mir-145	Homo sapiens	Precursor variant	2	0	0	0	0	0	0	0	0	0	8.62681	0	2.8756	0	0	0	0	0	0
GTCCAGTTTTCCCAGGAATCCCTTAT	26	mir-145	Homo sapiens	Precursor variant	1	0	0	0	0	0	0	0	0	0	8.62681	0	2.8756	0	0	0	0	0	0
GCCCAGTTTTCCCAGGAATC	20	mir-145	Homo sapiens	Precursor variant	1	0	0	0	0	0	0	0	0	0	0	0	0	4293.18	0	2146.59	0	0	0
GTCCAGTTTTCCCAGGAATA	20	mir-145	Homo sapiens	Precursor variant	1	0	0	0	0	0	0	0	0	0	0	0	0	0	8101.18	4050.59	2961.52	54064	28512.8
TCCAGTTTTCCCAGGAATA	19	mir-145	Homo sapiens	Precursor variant	1	0	0	0	0	0	0	0	0	0	0	0	0	0	0	0	0	5401.66	2700.83
GTCCAGTTTCCCCAGGAATC	20	mir-145	Homo sapiens	Precursor variant	1	0	0	0	0	0	0	0	0	0	0	0	0	0	0	0	0	10803.3	5401.66
CTCCGTTTGCCTGTTTCGCTGA	22	mir-1468	Homo sapiens	Mature 5' super	0	0	0	9.12449	0	2.28112	0	0	0	0	0	0	0	0	0	0	0	0	0
AGAACTGAATTCCATGGGTTGA	22	mir-146a	Homo sapiens	Mature 5' sub/super variant	1	0	0	9.12449	0	2.28112	0	0	0	0	0	0	0	0	0	0	0	0	0
GAGAACTGAATTCCATGGGTTGA	23	mir-146a	Homo sapiens	Mature 5' sub/super variant	1	0	0	0	0	0	0	0	0	0	0	0	0	0	0	0	0	5401.66	2700.83
TGAGAACTGAATTCCATGGGTTA	23	mir-146a	Homo sapiens	Mature 5' super variant	1	0	0	9.12449	0	2.28112	32.0794	0	16.0397	0	0	12.4296	4.14319	0	0	0	0	5401.66	2700.83
TGAGAACTGAATTCCATGGGTTGA	24	mir-146a	Homo sapiens	Mature 5' super variant	1	0	0	91.2072	0	22.8018	0	0	0	0	0	18.6444	6.21478	0	2698.54	1349.27	0	5401.66	2700.83
GTGAGAACTGAATTCCATGGGTTGA	25	mir-146a	Homo sapiens	Mature 5' super variant	2	0	0	0	0	0	0	0	0	0	0	0	0	0	0	0	0	5401.66	2700.83
GAGAACTGAATTCCATG	17	mir-146a	Homo sapiens	Precursor	0	0	0	9.12449	0	2.28112	0	0	0	0	0	0	0	0	0	0	0	5401.66	2700.83
TGAGAACTGAATTCCATG	18	mir-146a	Homo sapiens	Precursor	0	0	0	91.2072	0	22.8018	32.0794	0	16.0397	0	0	62.0969	20.699	0	0	0	0	32433.7	16216.8
TGAGAACTGAATTCCATGGGTTGTA	25	mir-146a	Homo sapiens	Precursor variant	1	0	0	0	0	0	32.0794	0	16.0397	0	0	0	0	0	0	0	0	5401.66	2700.83
TGAGAACTGAATTCCATGGGTTTTA	25	mir-146a	Homo sapiens	Precursor variant	2	0	0	0	0	0	0	0	0	0	0	0	0	0	0	0	0	5401.66	2700.83
TGAGAACTGAATTCCATAGGCTGA	24	mir-146b	Homo sapiens	Mature 5' super variant	1	0	0	0	0	0	0	19.2543	9.62716	48.6018	0	0	16.2006	0	0	0	0	5401.66	2700.83
GGAGAACTGAATTCCATAGGCTA	23	mir-146b	Homo sapiens	Mature 5' super variant	2	0	0	0	0	0	0	19.2543	9.62716	0	0	0	0	0	0	0	0	0	0
TGAGAACTGAATTCCATAGGCTA	23	mir-146b	Homo sapiens	Mature 5' super variant	1	0	0	0	0	0	0	0	0	0	0	0	0	0	0	0	986.59	5401.66	3194.13
TGAGAACTGAATTCCATAGGCTGTA	25	mir-146b	Homo sapiens	Precursor variant	1	0	0	9.12449	7.18589	4.07759	0	19.2543	9.62716	24.3009	0	0	8.1003	0	0	0	0	5401.66	2700.83
GGAAACCAGTGTGTGGA	17	mir-147a	Homo sapiens	Precursor variant	1	3.47596	0	0	0	0.86899	0	0	0	0	0	0	0	0	0	0	0	0	0
TCAGTGCACTACAGAACTTTA	21	mir-148a	Homo sapiens	Mature 3' sub variant	1	0	6.4284	0	0	1.6071	0	0	0	0	0	0	0	0	0	0	0	0	0
TCAGTGCACTACAGAACTTA	20	mir-148a	Homo sapiens	Mature 3' sub variant	1	0	0	0	0	0	0	0	0	0	0	0	0	0	0	0	986.59	5401.66	3194.13
TCAGTGCACTACAGAACTTTGTA	23	mir-148a	Homo sapiens	Mature 3' super variant	1	0	6.4284	0	0	1.6071	0	0	0	0	8.62681	18.6444	9.09039	4293.18	0	2146.59	0	10803.3	5401.66
TCAGTGCACTACAGAACTTTGTTA	24	mir-148a	Homo sapiens	Mature 3' super variant	2	0	0	0	0	0	0	0	0	0	0	0	0	0	0	0	0	5401.66	2700.83
TCAGTGCACTACAGAACTTTGTCA	24	mir-148a	Homo sapiens	Mature 3' super variant	1	0	0	0	0	0	0	0	0	0	0	0	0	0	0	0	0	5401.66	2700.83
TCAGTGCACTACAGAACTTTGA	22	mir-148a	Homo sapiens	Mature 3' variant	1	0	0	0	0	0	0	19.2543	9.62716	0	0	6.21478	2.07159	0	0	0	0	32433.7	16216.8
TCAGTGCATCACAGAACTTTGTA	23	mir-148b	Homo sapiens	Mature 3' super variant	1	6.95192	0	0	7.18589	3.53445	0	0	0	0	0	0	0	0	0	0	0	0	0
TCAGTGCATCACAGAACTTTGA	22	mir-148b	Homo sapiens	Mature 3' variant	1	0	0	0	0	0	0	0	0	0	0	0	0	0	0	0	0	5401.66	2700.83
TCTGGCTCCGTGTCTTCACTA	21	mir-149	Homo sapiens	Mature 5' sub variant	1	0	0	0	7.18589	1.79647	0	0	0	0	0	0	0	0	0	0	0	5401.66	2700.83
TCTGGCTCCGTGTCTTCACTCCCGA	25	mir-149	Homo sapiens	Mature 5' super variant	1	3.47596	0	0	0	0.86899	0	0	0	0	0	0	0	0	0	0	0	0	0
TCTGGCTCCGTGTCTTCACTCCCA	24	mir-149	Homo sapiens	Mature 5' super variant	1	17.3714	6.4284	36.4791	0	15.0697	0	38.5086	19.2543	24.3009	0	6.21478	10.1719	0	2698.54	1349.27	0	0	0
TCTGGCTCCGTGTCTTCACTCCGA	24	mir-149	Homo sapiens	Mature 5' super variant	2	0	0	0	0	0	0	19.2543	9.62716	0	0	0	0	0	0	0	0	0	0
TCTGGCTCCGTGTCTTCACTCCCTA	25	mir-149	Homo sapiens	Mature 5' super variant	2	0	0	0	0	0	0	0	0	0	0	6.21478	2.07159	0	0	0	0	0	0
TCTGGCTCCGTGTCTTCACTCCCAA	25	mir-149	Homo sapiens	Mature 5' super variant	2	0	0	0	0	0	0	0	0	0	0	12.4296	4.14319	0	0	0	0	0	0
TCTGGCTCCGTGTCTTCACTCCA	23	mir-149	Homo sapiens	Mature 5' variant	1	3.47596	6.4284	27.3546	0	9.31474	0	77.0173	38.5086	24.3009	0	6.21478	10.1719	0	0	0	0	5401.66	2700.83
TCTGGCTCCGTGTCTTCACTCCCATA	26	mir-149	Homo sapiens	Precursor variant	2	3.47596	0	0	0	0.86899	0	0	0	0	0	0	0	0	0	0	0	0	0
TCTCCCAACCCTTGTACCAGTA	22	mir-150	Homo sapiens	Mature 5' variant	1	0	0	0	0	0	0	0	0	0	0	0	0	4293.18	0	2146.59	0	5401.66	2700.83
CTAGACTGAAGCTCCTTGA	19	mir-151a	Homo sapiens	Mature 3' sub	0	20.8474	6.4284	9.12449	0	9.10007	32.0794	38.5086	35.294	0	17.2819	6.21478	7.83223	0	2698.54	1349.27	0	5401.66	2700.83
TACTAGACTGAAGCTCCTTGAGA	23	mir-151a	Homo sapiens	Mature 3' super variant	1	6.95192	0	0	0	1.73798	0	0	0	0	0	12.4296	4.14319	0	0	0	0	0	0
CTAGACTGAAGCTCCTTGAGGTA	23	mir-151a	Homo sapiens	Mature 3' super variant	2	6.95192	0	0	0	1.73798	0	0	0	0	8.62681	0	2.8756	0	0	0	0	10803.3	5401.66
ACTAGACTGAAGCTCCTTGAGGGA	24	mir-151a	Homo sapiens	Mature 3' super variant	2	0	0	0	7.18589	1.79647	0	0	0	0	0	0	0	0	0	0	0	0	0
TCGAGGAGCTCACAGTCTAG	20	mir-151a	Homo sapiens	Mature 5' sub	0	0	6.4284	0	0	1.6071	0	0	0	0	0	0	0	0	0	0	0	10803.3	5401.66
CTCGAGGAGCTCACAGTCTAGTA	23	mir-151a	Homo sapiens	Mature 5' super	0	3.47596	6.4284	0	0	2.47609	0	19.2543	9.62716	0	0	0	0	0	0	0	0	0	0
TCGAGGAGCTCACAGTCTAGTA	22	mir-151a	Homo sapiens	Mature 5' super	0	48.6383	173.123	54.7281	93.4166	92.4766	256.804	154.035	205.419	121.505	77.6978	130.434	109.879	4293.18	18906.5	11599.8	3948.11	75670.7	39809.4
TCGAGGAGCTCACAGTCTAGTAA	23	mir-151a	Homo sapiens	Mature 5' super variant	1	3.47596	6.4284	18.249	14.3718	10.6313	0	0	0	0	0	0	0	0	0	0	0	0	0
TCGAGGAGCTCACAGTCTAGTATA	24	mir-151a	Homo sapiens	Precursor variant	1	3.47596	6.4284	0	0	2.47609	0	0	0	0	0	0	0	0	0	0	0	0	0
TCGAGGAGCTCACAGTCTAGTAAGA	25	mir-151a	Homo sapiens	Precursor variant	2	3.47596	0	0	0	0.86899	0	0	0	0	0	0	0	0	0	0	0	0	0
CTAGACTGAAGCTCCTTGAGGAAA	24	mir-151a	Homo sapiens	Precursor variant	1	0	6.4284	9.12449	0	3.88822	0	0	0	0	0	0	0	0	0	0	0	0	0
TCGAGGAGCTCACAGTCTAGTACA	24	mir-151a	Homo sapiens	Precursor variant	2	0	6.4284	0	0	1.6071	0	0	0	0	0	0	0	0	0	0	0	0	0
TCGAGGAGCTCACAGTCTAGTAGA	24	mir-151a	Homo sapiens	Precursor variant	2	0	0	0	0	0	0	19.2543	9.62716	0	0	0	0	0	0	0	0	0	0
TCAGTGCATGACAGAACTTGGGA	23	mir-152	Homo sapiens	Mature 3' super variant	1	0	6.4284	18.249	0	6.16934	0	0	0	72.9027	8.62681	6.21478	29.2481	0	0	0	0	0	0
TCAGTGCATGACAGAACTTGGA	22	mir-152	Homo sapiens	Mature 3' super variant	1	0	0	0	0	0	0	38.5086	19.2543	145.805	51.8174	0	65.8743	0	5402.64	2701.32	2961.52	21630.3	12295.9
TCAGTGCATGACAGAACTTGGTA	23	mir-152	Homo sapiens	Mature 3' super variant	2	0	0	0	0	0	0	0	0	0	0	6.21478	2.07159	0	0	0	0	0	0
TCAGTGCATGACAGAACTTGGGTA	24	mir-152	Homo sapiens	Precursor variant	2	0	0	0	0	0	0	0	0	0	8.62681	0	2.8756	0	5402.64	2701.32	0	0	0
TTGCATAGTCACAAAAGCGA	20	mir-153-1//mir-153-2	Homo sapiens	Mature 3' sub variant	1	0	0	0	0	0	0	0	0	24.3009	0	0	8.1003	0	0	0	0	0	0
TTGCATAGTCACAAAAGCGATTA	23	mir-153-1//mir-153-2	Homo sapiens	Mature 3' super variant	2	0	0	0	0	0	0	0	0	0	34.5355	0	11.5118	0	0	0	0	0	0
TTGCATAGTCACAAAAGCGATA	22	mir-153-1//mir-153-2	Homo sapiens	Mature 3' variant	2	0	0	0	0	0	0	0	0	0	0	12.4296	4.14319	0	0	0	0	0	0
AATCATACACGGTTGACCTATTA	23	mir-154	Homo sapiens	Mature 3' super variant	1	0	0	0	0	0	32.0794	0	16.0397	0	0	6.21478	2.07159	0	0	0	0	0	0
CTCCTACATATTAGCATTAACA	22	mir-155	Homo sapiens	Mature 3'	0	0	6.4284	0	0	1.6071	0	19.2543	9.62716	0	0	0	0	0	0	0	0	0	0
TTAATGCTAATCGTGATAGGGGTTA	25	mir-155	Homo sapiens	Mature 5' super variant	1	0	6.4284	0	0	1.6071	0	0	0	0	0	0	0	0	0	0	0	0	0
TTAATGCTAATCGTGATAGGGGTA	24	mir-155	Homo sapiens	Mature 5' super variant	1	0	12.8199	0	0	3.20496	0	0	0	48.6018	0	0	16.2006	0	0	0	0	10803.3	5401.66
TTAATGCTAATCGTGATAGGGGTTTA	26	mir-155	Homo sapiens	Precursor variant	1	0	0	0	0	0	64.2151	0	32.1075	0	0	0	0	0	0	0	0	0	0
TAGCAGCACATAATGGTTTGTGGA	24	mir-15a	Homo sapiens	Mature 5' super	0	3.47596	6.4284	0	0	2.47609	0	0	0	0	0	6.21478	2.07159	0	0	0	0	0	0
TAGCAGCACATAATGGTTTGTAT	23	mir-15a	Homo sapiens	Mature 5' super variant	2	0	6.4284	0	0	1.6071	0	0	0	0	0	0	0	0	0	0	0	0	0
TAGCAGCACATAATGGTTTGTGA	23	mir-15a	Homo sapiens	Mature 5' super variant	1	0	0	0	0	0	0	0	0	0	0	0	0	0	2698.54	1349.27	0	0	0
TAGCAGCACATAATGGTTTGTA	22	mir-15a	Homo sapiens	Mature 5' variant	1	0	25.6397	45.6036	14.3718	21.4038	0	38.5086	19.2543	0	0	0	0	0	8101.18	4050.59	0	59465.7	29732.8
TAGCAGCACATAATGGTTA	19	mir-15a	Homo sapiens	Precursor variant	1	0	0	0	0	0	0	0	0	0	0	0	0	0	0	0	0	10803.3	5401.66
TAGCAGCACATAATGGTTTA	20	mir-15a//mir-15b	Homo sapiens	Mature 5' sub variant	1	0	6.4284	0	0	1.6071	0	0	0	0	0	0	0	0	0	0	0	0	0
CGAATCATTATTTGCTGCTCTA	22	mir-15b	Homo sapiens	Mature 3'	0	3.47596	38.4596	18.249	7.18589	16.8426	0	0	0	0	0	0	0	0	0	0	0	0	0
CGAATCATTATTTGCTGCTCTTA	23	mir-15b	Homo sapiens	Mature 3' super variant	2	0	0	0	7.18589	1.79647	0	0	0	0	0	0	0	0	0	0	0	0	0
GGAATCATTATTTACTGCTCTA	22	mir-15b	Homo sapiens	Mature 3' variant	2	3.47596	0	0	0	0.86899	0	0	0	0	0	0	0	0	0	0	0	0	0
TAGCAGCACATCATGGTTTACA	22	mir-15b	Homo sapiens	Mature 5'	0	52.1059	179.515	91.2072	129.363	113.048	0	57.7629	28.8815	0	25.9087	18.6444	14.851	0	8101.18	4050.59	1974.93	10803.3	6389.13
TAGCAGCACATCATGGTTTA	20	mir-15b	Homo sapiens	Mature 5' sub	0	0	6.4284	0	0	1.6071	0	0	0	0	0	0	0	0	0	0	0	0	0
TAGCAGCACATCATGGTTTACAA	23	mir-15b	Homo sapiens	Mature 5' super variant	1	0	12.8199	9.12449	0	5.48608	0	0	0	0	0	0	0	0	0	0	0	0	0
TAGCAGCACATCATGATTTACA	22	mir-15b	Homo sapiens	Mature 5' variant	1	0	6.4284	0	0	1.6071	0	0	0	0	0	0	0	0	0	0	0	0	0
TGGCAGCACATCATGGTTTACA	22	mir-15b	Homo sapiens	Mature 5' variant	1	0	0	0	0	0	0	0	0	0	8.62681	0	2.8756	0	0	0	0	0	0
TAGCAGCACGTAAATATTGGCGAT	24	mir-16-1	Homo sapiens	Mature 5' super variant	1	0	6.4284	0	0	1.6071	0	0	0	0	0	0	0	0	0	0	0	0	0
TAGCAGCACGTAAATATTGGCGTTA	25	mir-16-1	Homo sapiens	Precursor	0	0	0	9.12449	0	2.28112	0	0	0	0	0	0	0	0	0	0	0	0	0
TAGCAGCACGTAAATATTGGCCGTA	25	mir-16-1	Homo sapiens	Precursor variant	2	0	6.4284	0	0	1.6071	0	0	0	0	0	0	0	0	0	0	0	0	0
TAGCAGCACGTAAATATTGGCATTA	25	mir-16-1	Homo sapiens	Precursor variant	1	0	0	0	0	0	0	0	0	0	0	0	0	0	0	0	0	5401.66	2700.83
TAGCAGCACGTAAATATTGGC	21	mir-16-1//mir-16-2	Homo sapiens	Mature 5' sub	0	6.95192	44.8879	36.4791	14.3718	25.6727	64.2151	0	32.1075	0	25.9087	18.6444	14.851	0	8101.18	4050.59	1974.93	59465.7	30720.3
TAGCAGCACGTAAATATTGGA	21	mir-16-1//mir-16-2	Homo sapiens	Mature 5' sub variant	1	3.47596	12.8199	18.249	0	8.6362	0	19.2543	9.62716	0	0	0	0	0	2698.54	1349.27	2961.52	16205	9583.26
TAGCAGTACGTAAATATTGGC	21	mir-16-1//mir-16-2	Homo sapiens	Mature 5' sub variant	1	0	0	0	0	0	0	19.2543	9.62716	0	0	0	0	0	0	0	0	0	0
TAGCAGCACGTAAATATTGA	20	mir-16-1//mir-16-2	Homo sapiens	Mature 5' sub variant	1	0	0	0	0	0	0	0	0	0	0	6.21478	2.07159	0	0	0	0	0	0
AGCAGCACGTAAATATTGGCGA	22	mir-16-1//mir-16-2	Homo sapiens	Mature 5' sub/super variant	1	0	6.4284	0	0	1.6071	0	0	0	0	0	0	0	0	0	0	0	0	0
TAGCAGCACGTAAATATTGGCGA	23	mir-16-1//mir-16-2	Homo sapiens	Mature 5' super variant	1	180.649	205.191	364.829	424.001	293.668	288.94	250.306	269.623	97.2036	293.566	167.697	186.156	17169.3	72927.3	45048.3	9871.15	259446	134658
TAGCAGCACGTAAATATTGGCAA	23	mir-16-1//mir-16-2	Homo sapiens	Mature 5' super variant	2	0	0	0	14.3718	3.59295	0	0	0	0	0	0	0	0	0	0	0	0	0
GTAGCAGCACGTAAATATTGGCGA	24	mir-16-1//mir-16-2	Homo sapiens	Mature 5' super variant	2	0	0	0	0	0	0	0	0	0	8.62681	0	2.8756	0	0	0	0	5401.66	2700.83
TAGCAGCACGTAAATATTGGTGA	23	mir-16-1//mir-16-2	Homo sapiens	Mature 5' super variant	2	0	0	0	0	0	0	0	0	0	8.62681	0	2.8756	0	0	0	0	0	0
TAGCAGCACGTAAATATTGGTA	22	mir-16-1//mir-16-2	Homo sapiens	Mature 5' variant	2	0	0	0	0	0	32.0794	19.2543	25.6669	0	0	0	0	0	0	0	986.59	0	493.295
CCAATATTACTGTGCTGCTTTA	22	mir-16-2	Homo sapiens	Mature 3'	0	3.47596	0	0	0	0.86899	0	0	0	0	0	0	0	0	0	0	0	0	0
ACCAATATTACTGTGCTGCTTA	22	mir-16-2	Homo sapiens	Mature 3' sub/super variant	1	0	0	0	7.18589	1.79647	0	0	0	0	8.62681	0	2.8756	0	0	0	0	0	0
ACCAATATTACTGTGCTGCTTTA	23	mir-16-2	Homo sapiens	Mature 3' super	0	0	12.8199	18.249	0	7.76721	0	0	0	0	0	24.8337	8.27789	0	0	0	0	0	0
GCCAATATTACTGTGCTGCTTTA	23	mir-16-2	Homo sapiens	Mature 3' super variant	1	0	0	0	0	0	0	0	0	0	0	6.21478	2.07159	0	0	0	0	0	0
AGCAGCACGTAAATATTGGCGTA	23	mir-16-2	Homo sapiens	Mature 5' sub/super	0	0	0	9.12449	0	2.28112	0	0	0	0	0	0	0	0	0	0	0	0	0
TAGCAGCACGTAAATATTGGCGTA	24	mir-16-2	Homo sapiens	Mature 5' super	0	24.315	185.943	91.2072	57.4871	89.7381	128.43	57.7629	93.0965	121.505	86.3529	49.6928	85.8501	4293.18	10805.3	7549.23	3948.11	48638.7	26293.4
TAGCAGCACGTAAATATTGGCGCA	24	mir-16-2	Homo sapiens	Mature 5' super variant	1	0	6.4284	0	0	1.6071	0	0	0	0	0	0	0	0	0	0	0	0	0
TAGCAGCACGTAAATATTGGCGAA	24	mir-16-2	Homo sapiens	Mature 5' super variant	1	0	0	18.249	0	4.56224	0	0	0	0	0	0	0	0	0	0	0	0	0
TAGCAGCACGTAAATATTGGCATA	24	mir-16-2	Homo sapiens	Mature 5' super variant	1	0	0	0	0	0	0	0	0	0	0	6.21478	2.07159	0	0	0	0	0	0
TAGCAGCACGTAAATATTGGCTGA	24	mir-16-2	Homo sapiens	Mature 5' super variant	2	0	0	0	0	0	0	0	0	0	0	0	0	0	0	0	986.59	0	493.295
ACTGCAGTGAAGGCACTTGTA	21	mir-17	Homo sapiens	Mature 3' sub	0	0	6.4284	0	0	1.6071	0	19.2543	9.62716	0	0	0	0	0	0	0	0	0	0
CTGCAGTGAAGGCACTTGTAGCA	23	mir-17	Homo sapiens	Mature 3' sub/super	0	0	0	0	0	0	0	0	0	0	0	0	0	0	0	0	0	5401.66	2700.83
ACTGCAGTGAAGGCACTTGTAGC	23	mir-17	Homo sapiens	Mature 3' super	0	3.47596	12.8199	0	0	4.07395	0	0	0	0	0	0	0	0	0	0	0	0	0
GACTGCAGTGAAGGCACTTGTAGCA	25	mir-17	Homo sapiens	Mature 3' super variant	1	0	6.4284	0	0	1.6071	0	0	0	0	0	0	0	0	0	0	0	0	0
ACTGCAGTGAAGGCACTTGTAGA	23	mir-17	Homo sapiens	Mature 3' super variant	1	0	6.4284	0	0	1.6071	0	0	0	0	0	0	0	0	0	0	0	0	0
CAAAGTGCTTACAGTGCAGGTA	22	mir-17	Homo sapiens	Mature 5' sub	0	13.8955	44.8879	0	14.3718	18.2888	0	192.543	96.2716	0	17.2819	6.21478	7.83223	0	10805.3	5402.64	0	5401.66	2700.83
CAAAGTGCTTACAGTGCAGTA	21	mir-17	Homo sapiens	Mature 5' sub variant	2	0	0	18.249	0	4.56224	0	0	0	0	0	0	0	0	0	0	0	0	0
TCAAAGTGCTTACAGTGCAGGTA	23	mir-17	Homo sapiens	Mature 5' sub/super	0	0	6.4284	9.12449	14.3718	7.48117	96.2945	57.7629	77.0287	0	0	0	0	0	0	0	0	0	0
CAAAGTGCTTACAGTGCAGGTATA	24	mir-17	Homo sapiens	Mature 5' super variant	2	3.47596	0	0	0	0.86899	0	0	0	0	0	0	0	0	0	0	0	0	0
CGAAGTGCTTACAGTGCAGGTAGA	24	mir-17	Homo sapiens	Mature 5' super variant	2	3.47596	6.4284	0	0	2.47609	0	0	0	0	0	0	0	0	0	0	0	0	0
TCAAAGTGCTTACAGTGCAGGTTA	24	mir-17	Homo sapiens	Mature 5' super variant	2	3.47596	0	0	0	0.86899	0	0	0	0	0	0	0	0	0	0	0	0	0
GCAAAGTGCTTACAGTGCAGGTAGA	25	mir-17	Homo sapiens	Mature 5' super variant	2	3.47596	0	0	0	0.86899	0	0	0	0	0	0	0	0	0	0	0	0	0
CAAAGTGCTTACAGTGCAGGTAGA	24	mir-17	Homo sapiens	Mature 5' super variant	1	291.813	391.135	54.7281	35.9295	193.401	64.2151	57.7629	60.989	24.3009	0	0	8.1003	0	8101.18	4050.59	986.59	10803.3	5894.96
CAAAGTGCTTACAGTGCAGGTAGTA	25	mir-17	Homo sapiens	Mature 5' super variant	1	27.7909	83.3475	0	0	27.7846	0	0	0	0	8.62681	0	2.8756	0	2698.54	1349.27	0	0	0
TCAAAGTGCTTACAGTGCAGGTATA	25	mir-17	Homo sapiens	Mature 5' super variant	2	0	6.4284	0	0	1.6071	0	0	0	0	0	0	0	0	0	0	0	0	0
TCAAAGTGCTTACAGTGCAGGTAGA	25	mir-17	Homo sapiens	Mature 5' super variant	1	0	6.4284	0	7.18589	3.40357	0	0	0	0	0	0	0	0	0	0	0	0	0
CAAAGTGCTTACAGTGCAGGTAAA	24	mir-17	Homo sapiens	Mature 5' super variant	2	0	0	0	0	0	0	19.2543	9.62716	0	0	0	0	0	0	0	0	0	0
CAAAGTGCTTACAGTGCAGGTAA	23	mir-17	Homo sapiens	Mature 5' variant	1	0	6.4284	0	0	1.6071	0	19.2543	9.62716	0	0	0	0	0	0	0	0	0	0
TCAAAGTGCTTACAGTGCAG	20	mir-17	Homo sapiens	Precursor	0	0	0	0	0	0	0	19.2543	9.62716	0	0	0	0	0	0	0	0	0	0
CAAAGTGCTTACAGTGCA	18	mir-17	Homo sapiens	Precursor	0	0	0	0	0	0	0	19.2543	9.62716	0	0	0	0	0	0	0	1974.93	0	987.465
TCAAAGTGCTTACAGTGCA	19	mir-17	Homo sapiens	Precursor	0	0	0	0	0	0	0	0	0	0	0	6.21478	2.07159	0	0	0	0	0	0
CAAAGTGCTTACAGTGCAG	19	mir-17	Homo sapiens	Precursor	0	0	0	0	0	0	0	0	0	0	0	0	0	0	0	0	0	5401.66	2700.83
ACTGCAGTGAAGGCACTTA	19	mir-17	Homo sapiens	Precursor variant	1	3.47596	0	0	0	0.86899	0	0	0	0	0	0	0	0	0	0	0	0	0
TCAAAGTGCTTACAGTGCAGGTAGTTA	27	mir-17	Homo sapiens	Precursor variant	1	0	6.4284	0	0	1.6071	0	0	0	0	0	0	0	0	0	0	0	0	0
GAAAGTGCTTACAGTGCAGGTA	22	mir-17//mir-106a	Homo sapiens	Mature 5' sub variant	1	0	6.4284	0	0	1.6071	0	0	0	0	0	0	0	0	0	0	0	0	0
AAAGTGCTTACGGTGCAGGTAGA	23	mir-17//mir-106a	Homo sapiens	Mature 5' sub/super variant	2	3.47596	0	0	0	0.86899	0	0	0	0	0	0	0	0	0	0	0	0	0
AAAGTGCTTACAGTGCAGGTAGA	23	mir-17//mir-106a	Homo sapiens	Mature 5' sub/super variant	1	0	12.8199	0	0	3.20496	0	0	0	0	0	0	0	0	0	0	0	0	0
ACCATCGACCGTTGATTGTACCA	23	mir-181a-1	Homo sapiens	Mature 3' super variant	1	0	0	0	0	0	0	0	0	24.3009	17.2819	12.4296	18.0041	0	0	0	0	5401.66	2700.83
ACCATCGACCGTTGATTGTACA	22	mir-181a-1	Homo sapiens	Mature 3' variant	1	0	6.4284	0	0	1.6071	0	0	0	0	0	0	0	0	0	0	0	0	0
ACCACTGACCGTTGACTGTACCA	23	mir-181a-2	Homo sapiens	Mature 3' super variant	1	0	12.8199	18.249	0	7.76721	0	0	0	0	8.62681	0	2.8756	0	0	0	0	0	0
ACCACTGACCGTTGACTGTACA	22	mir-181a-2	Homo sapiens	Mature 3' variant	1	0	0	0	7.18589	1.79647	0	19.2543	9.62716	0	0	0	0	0	0	0	0	0	0
AACATTCAACGCTGTCGGTGAG	22	mir-181a-2//mir-181a-1	Homo sapiens	Mature 5' sub	0	0	6.4284	0	0	1.6071	0	0	0	0	8.62681	12.4296	7.01879	0	0	0	0	16205	8102.5
AACATTCAACGCTGTCGGTGA	21	mir-181a-2//mir-181a-1	Homo sapiens	Mature 5' sub	0	0	0	9.12449	0	2.28112	0	0	0	0	8.62681	0	2.8756	0	0	0	0	10803.3	5401.66
GACATTCAACGCTGTCGGTGA	21	mir-181a-2//mir-181a-1	Homo sapiens	Mature 5' sub variant	1	0	0	0	0	0	32.0794	0	16.0397	0	0	0	0	0	0	0	0	0	0
AACATTCAACGCTGTCGGTGAGTA	24	mir-181a-2//mir-181a-1	Homo sapiens	Mature 5' super variant	1	0	32.0681	45.6036	14.3718	23.0109	128.43	134.78	131.605	97.2036	34.5355	86.956	72.8984	0	10805.3	5402.64	1974.93	27032	14503.5
AACATTCAACGCTGTCGGTGAGTTA	25	mir-181a-2//mir-181a-1	Homo sapiens	Mature 5' super variant	1	0	0	9.12449	0	2.28112	0	38.5086	19.2543	0	8.62681	0	2.8756	0	0	0	0	5401.66	2700.83
GACATTCAACGCTGTCGGTGAGTA	24	mir-181a-2//mir-181a-1	Homo sapiens	Mature 5' super variant	2	0	0	0	7.18589	1.79647	0	0	0	0	0	0	0	0	0	0	0	0	0
AACATTCAACGCTGTAGGTGAGTA	24	mir-181a-2//mir-181a-1	Homo sapiens	Mature 5' super variant	2	0	0	0	0	0	0	0	0	0	0	6.21478	2.07159	0	0	0	0	0	0
AACATTCAACGCTGTCGGTGAGA	23	mir-181a-2//mir-181a-1	Homo sapiens	Mature 5' variant	1	0	0	0	0	0	0	0	0	0	8.62681	0	2.8756	0	0	0	0	0	0
AACATTCAACGCTGTCGGA	19	mir-181a-2//mir-181a-1	Homo sapiens	Precursor variant	1	6.95192	0	0	0	1.73798	0	0	0	0	0	0	0	0	2698.54	1349.27	0	0	0
AACATTCAACGCTGTCGGTGAGTTTA	26	mir-181a-2//mir-181a-1	Homo sapiens	Precursor variant	1	0	6.4284	9.12449	0	3.88822	0	19.2543	9.62716	0	0	6.21478	2.07159	0	0	0	0	0	0
AACATTCAACGCTGTCGGTA	20	mir-181a-2//mir-181a-1	Homo sapiens	Precursor variant	1	0	0	0	0	0	0	0	0	24.3009	0	0	8.1003	0	0	0	0	5401.66	2700.83
AACATTCAACGCTGTCC	17	mir-181a-2//mir-181a-1	Homo sapiens	Precursor variant	1	0	0	0	0	0	0	0	0	0	0	6.21478	2.07159	0	0	0	0	0	0
AACATTCATTGCTGTCGGTGGA	22	mir-181b-1//mir-181b-2	Homo sapiens	Mature 5' sub variant	1	0	0	0	0	0	32.0794	0	16.0397	0	0	0	0	0	0	0	0	5401.66	2700.83
AACATTCATTGCTGTCGGTGA	21	mir-181b-1//mir-181b-2	Homo sapiens	Mature 5' sub variant	1	0	0	0	0	0	0	0	0	0	0	0	0	0	2698.54	1349.27	0	0	0
GACATTCATTGCTGTCGGTGGA	22	mir-181b-1//mir-181b-2	Homo sapiens	Mature 5' sub variant	2	0	0	0	0	0	0	0	0	0	0	0	0	0	2698.54	1349.27	0	0	0
AACATTCATTGCTGTCGGTGGGTA	24	mir-181b-1//mir-181b-2	Homo sapiens	Mature 5' super variant	1	3.47596	6.4284	18.249	0	7.03833	0	19.2543	9.62716	0	8.62681	6.21478	4.9472	0	2698.54	1349.27	986.59	0	493.295
AACATTCATTGCTGTCGGTGGGTTA	25	mir-181b-1//mir-181b-2	Homo sapiens	Mature 5' super variant	1	0	6.4284	9.12449	0	3.88822	0	38.5086	19.2543	0	0	6.21478	2.07159	0	0	0	0	5401.66	2700.83
GACATTCATTGCTGTCGGTGGGTTA	25	mir-181b-1//mir-181b-2	Homo sapiens	Mature 5' super variant	2	0	0	0	0	0	0	0	0	0	0	6.21478	2.07159	0	0	0	0	0	0
AACATTCATTGCTGTCGGTGGTA	23	mir-181b-1//mir-181b-2	Homo sapiens	Mature 5' variant	2	0	0	0	7.18589	1.79647	0	0	0	0	0	0	0	0	0	0	0	0	0
AACATTCATTGCTGTCGGTGGGA	23	mir-181b-1//mir-181b-2	Homo sapiens	Mature 5' variant	1	0	0	0	0	0	0	0	0	0	8.62681	6.21478	4.9472	0	0	0	0	0	0
AACATTCATTGCTGTCGGTA	20	mir-181b-1//mir-181b-2	Homo sapiens	Precursor variant	1	0	6.4284	0	0	1.6071	0	0	0	0	0	0	0	0	0	0	0	0	0
AACATTCATTGCTGTCGGA	19	mir-181b-1//mir-181b-2	Homo sapiens	Precursor variant	1	0	0	0	0	0	0	0	0	0	0	6.21478	2.07159	4293.18	0	2146.59	0	0	0
AACATTCATTGCTGTCGGTGGGTTTTA	27	mir-181b-2	Homo sapiens	Precursor variant	1	0	0	0	0	0	0	0	0	0	0	0	0	0	2698.54	1349.27	0	0	0
ACCATCGACCGTTGAGTGGACA	22	mir-181c	Homo sapiens	Mature 3' sub/super variant	1	0	0	0	0	0	0	19.2543	9.62716	0	0	12.4296	4.14319	0	0	0	0	0	0
AACATTCAACCTGTCGGTGAGTA	23	mir-181c	Homo sapiens	Mature 5' super variant	1	0	0	0	0	0	0	0	0	0	0	6.21478	2.07159	0	0	0	0	5401.66	2700.83
AACATTCATTGTTGTCGGTG	20	mir-181d	Homo sapiens	Precursor	0	0	0	0	7.18589	1.79647	0	0	0	0	0	0	0	4293.18	0	2146.59	0	0	0
TGGTTCTAGACTTGCCAACTA	21	mir-182	Homo sapiens	Mature 3'	0	0	0	9.12449	0	2.28112	0	0	0	0	0	0	0	0	0	0	0	0	0
TTTGGCAATGGTAGAACTCACAC	23	mir-182	Homo sapiens	Mature 5' sub	0	0	0	0	21.5577	5.38942	0	0	0	0	0	0	0	0	0	0	0	0	0
TTTGGCAATGGTAGAACTCACA	22	mir-182	Homo sapiens	Mature 5' sub	0	0	0	0	0	0	0	19.2543	9.62716	0	0	6.21478	2.07159	0	0	0	0	0	0
TTGGCAATGGTAGAACTCACACTA	24	mir-182	Homo sapiens	Mature 5' sub/super variant	1	0	0	0	7.18589	1.79647	0	0	0	0	0	0	0	0	0	0	0	0	0
TTTGGCAATGGTAGAACTCACACTA	25	mir-182	Homo sapiens	Mature 5' super variant	1	3.47596	0	9.12449	7.18589	4.94658	0	19.2543	9.62716	0	0	0	0	0	0	0	0	0	0
TTTGGCAATGGTAGAACTCACACTGA	26	mir-182	Homo sapiens	Mature 5' super variant	1	6.95192	0	36.4791	7.18589	12.6542	0	0	0	0	0	0	0	0	0	0	0	0	0
TTTGGCAATGGTAGAACTCACACTGGA	27	mir-182	Homo sapiens	Precursor variant	1	3.47596	12.8199	9.12449	0	6.35507	0	0	0	0	0	0	0	0	0	0	0	0	0
TGAATTACCGAAGGGCCATAAA	22	mir-183	Homo sapiens	Mature 3' sub/super	0	3.47596	0	0	0	0.86899	0	0	0	0	0	0	0	0	0	0	0	0	0
ATGGCACTGGTAGAATTCACTA	22	mir-183	Homo sapiens	Mature 5' sub/super variant	1	0	0	0	7.18589	1.79647	0	0	0	0	0	0	0	0	0	0	0	0	0
TATGGCACTGGTAGAATTCACTA	23	mir-183	Homo sapiens	Mature 5' super variant	1	3.47596	0	0	0	0.86899	0	19.2543	9.62716	0	0	0	0	0	0	0	0	0	0
TATGGCACTGGTAGAATTCACTGA	24	mir-183	Homo sapiens	Mature 5' super variant	1	6.95192	0	0	0	1.73798	0	0	0	0	0	0	0	0	0	0	0	0	0
ATGGCACTGGTAGAATTCACTGTA	24	mir-183	Homo sapiens	Precursor variant	1	3.47596	0	0	0	0.86899	0	0	0	0	0	0	0	0	0	0	0	0	0
TGGACGGAGAATTGATAAGGGCA	23	mir-184	Homo sapiens	Mature 3' super variant	2	0	0	0	0	0	0	0	0	0	0	0	0	0	5402.64	2701.32	0	0	0
TGGACGGAGAACTGATAA	18	mir-184	Homo sapiens	Precursor	0	0	0	0	0	0	0	0	0	0	0	6.21478	2.07159	0	0	0	0	0	0
TGGACGGAGAATTGATA	17	mir-184	Homo sapiens	Precursor variant	1	0	0	0	0	0	0	19.2543	9.62716	0	77.6978	0	25.8993	0	0	0	0	0	0
TGGAGAGAAAGGCAGTTCCTGA	22	mir-185	Homo sapiens	Mature 5'	0	24.315	6.4284	9.12449	7.18589	11.7634	0	0	0	0	8.62681	18.6444	9.09039	0	5402.64	2701.32	986.59	5401.66	3194.13
GGAGAGAAAGGCAGTTCCTGA	21	mir-185	Homo sapiens	Mature 5' sub	0	0	0	0	0	0	0	0	0	0	0	0	0	0	0	0	0	5401.66	2700.83
TGGAGAGAAAGGCAGTTCCTGACA	24	mir-185	Homo sapiens	Mature 5' super variant	2	3.47596	0	0	0	0.86899	0	0	0	0	0	0	0	0	0	0	0	0	0
TGGAGAGAAAGGCAGTTCCTGAA	23	mir-185	Homo sapiens	Mature 5' super variant	1	0	0	0	7.18589	1.79647	0	0	0	0	0	0	0	4293.18	0	2146.59	0	0	0
TGGAGAGAAAGGCAGTTCCTGATA	24	mir-185	Homo sapiens	Mature 5' super variant	1	0	0	0	7.18589	1.79647	0	0	0	0	0	0	0	0	2698.54	1349.27	0	0	0
TGGAGAGAAAGGCAGTTCCTGTA	23	mir-185	Homo sapiens	Mature 5' super variant	2	0	0	0	0	0	0	0	0	0	0	0	0	0	2698.54	1349.27	0	0	0
CAAAGAATTCTCCTTTTGGGC	21	mir-186	Homo sapiens	Mature 5' sub	0	3.47596	0	0	0	0.86899	0	0	0	0	0	0	0	4293.18	0	2146.59	0	5401.66	2700.83
CAAAGAATTCTCCTTTTGGGA	21	mir-186	Homo sapiens	Mature 5' sub variant	1	0	0	0	0	0	0	0	0	0	0	0	0	0	0	0	0	5401.66	2700.83
CAAAGAATTCTCCTTTTGGGCTA	23	mir-186	Homo sapiens	Mature 5' super variant	1	3.47596	12.8199	0	0	4.07395	32.0794	19.2543	25.6669	0	0	6.21478	2.07159	0	2698.54	1349.27	986.59	10803.3	5894.96
CAAAGAATTCTCCTTTTGGGCTTA	24	mir-186	Homo sapiens	Mature 5' super variant	1	10.4195	25.6397	0	7.18589	10.8113	32.0794	19.2543	25.6669	0	0	6.21478	2.07159	0	2698.54	1349.27	0	16205	8102.5
CCAAAGAATTCTCCTTTTGGGCTA	24	mir-186	Homo sapiens	Mature 5' super variant	1	0	6.4284	0	0	1.6071	0	0	0	0	0	0	0	0	0	0	0	0	0
CAAAGAATTCTCCTTTTGGGCTTTAT	26	mir-186	Homo sapiens	Precursor variant	1	0	6.4284	0	0	1.6071	0	0	0	0	0	0	0	0	0	0	0	0	0
CAAAGAATTCTCCTTTTGGACTTTA	25	mir-186	Homo sapiens	Precursor variant	2	0	6.4284	0	0	1.6071	0	0	0	0	0	0	0	0	0	0	0	0	0
CATCCCTTGCATGGTGGAGGGTA	23	mir-188	Homo sapiens	Mature 5' super variant	1	0	0	0	0	0	0	19.2543	9.62716	0	0	0	0	0	0	0	0	0	0
CATCCCTTGCATGGTGGA	18	mir-188	Homo sapiens	Precursor	0	0	0	0	0	0	0	0	0	0	0	6.21478	2.07159	0	0	0	0	0	0
ACTGCCCTAAGTGCTCCTTCTGGA	24	mir-18a	Homo sapiens	Mature 3' super variant	1	10.4195	0	0	0	2.60488	0	0	0	0	0	0	0	0	0	0	0	0	0
ACTGCCCTAAGTGCTCCTTCTGA	23	mir-18a	Homo sapiens	Mature 3' variant	1	0	6.4284	0	0	1.6071	0	0	0	0	0	0	0	0	0	0	0	0	0
TAAGGTGCATCTAGTGCAGATA	22	mir-18a	Homo sapiens	Mature 5' sub	0	17.3714	70.5276	9.12449	21.5577	29.6453	0	0	0	0	8.62681	0	2.8756	0	0	0	986.59	0	493.295
TGAGGTGCATCTAGTGCAGATA	22	mir-18a	Homo sapiens	Mature 5' sub variant	1	0	0	0	0	0	0	0	0	24.3009	0	0	8.1003	0	0	0	0	0	0
TAAGGTGCATCTAGTGCAGATAGTA	25	mir-18a	Homo sapiens	Mature 5' super variant	1	3.47596	6.4284	0	0	2.47609	0	0	0	0	0	0	0	0	0	0	0	0	0
TAAGGTGCATCTAGTGCAGATAGA	24	mir-18a	Homo sapiens	Mature 5' super variant	1	149.383	525.762	82.0827	86.2307	210.864	0	0	0	0	0	6.21478	2.07159	0	2698.54	1349.27	3948.11	0	1974.06
TAAGGTGCATCTAGTGCAGATATA	24	mir-18a	Homo sapiens	Mature 5' super variant	2	0	6.4284	0	0	1.6071	0	0	0	0	0	0	0	0	0	0	0	0	0
TAAGGTGCACCTAGTGCAGATAGA	24	mir-18a	Homo sapiens	Mature 5' super variant	2	0	0	0	7.18589	1.79647	0	0	0	0	0	0	0	0	0	0	0	0	0
TAAGGCGCATCTAGTGCAGATAGA	24	mir-18a	Homo sapiens	Mature 5' super variant	2	0	0	0	0	0	0	0	0	0	0	0	0	0	2698.54	1349.27	0	0	0
TAAGGTGCATCTAGTGCAGA	20	mir-18a	Homo sapiens	Precursor	0	0	0	0	0	0	0	0	0	0	0	0	0	4293.18	0	2146.59	0	0	0
TGATATGTTTGATATATTA	19	mir-190a	Homo sapiens	Precursor	0	0	0	0	0	0	0	0	0	0	0	0	0	4293.18	0	2146.59	0	0	0
ACTATATATCAAACATATTCCTA	23	mir-190a	Homo sapiens	Precursor	0	0	0	0	0	0	0	0	0	0	0	0	0	4293.18	0	2146.59	0	0	0
CAACGGAATCCCAAAAGCAGCTG	23	mir-191	Homo sapiens	Mature 5'	0	104.22	76.956	54.7281	114.991	87.7238	128.43	231.052	179.741	291.648	60.4442	111.79	154.627	4293.18	13503.8	8898.5	0	43237	21618.5
AACGGAATCCCAAAAGCAGCTG	22	mir-191	Homo sapiens	Mature 5' sub	0	0	6.4284	0	14.3718	5.20005	0	38.5086	19.2543	48.6018	17.2819	0	21.9612	4293.18	0	2146.59	0	0	0
CAACGGAATCCCAAAAGCAGCA	22	mir-191	Homo sapiens	Mature 5' sub variant	1	3.47596	6.4284	0	0	2.47609	32.0794	77.0173	54.5483	24.3009	0	18.6444	14.3151	4293.18	2698.54	3495.86	0	0	0
CAACGGAATCCCAAAAGCAGA	21	mir-191	Homo sapiens	Mature 5' sub variant	1	0	19.2482	0	7.18589	6.60853	32.0794	57.7629	44.9212	0	0	24.8337	8.27789	0	0	0	0	0	0
GACGGAATCCCAAAAGCAGCTG	22	mir-191	Homo sapiens	Mature 5' sub variant	1	0	0	0	0	0	0	19.2543	9.62716	0	0	0	0	0	0	0	0	0	0
GACGGAATCCCAAAAGCAGCTA	22	mir-191	Homo sapiens	Mature 5' sub variant	2	0	0	0	0	0	0	0	0	0	8.62681	0	2.8756	0	0	0	0	0	0
CAACGGAACCCCAAAAGCAGCA	22	mir-191	Homo sapiens	Mature 5' sub variant	2	0	0	0	0	0	0	0	0	0	8.62681	0	2.8756	0	0	0	0	0	0
AACGGAATCCCAAAAGCAGCTGT	23	mir-191	Homo sapiens	Mature 5' sub/super	0	0	0	0	0	0	0	19.2543	9.62716	0	0	0	0	0	0	0	0	0	0
AACGGAGTCCCAAAAGCAGCTGA	23	mir-191	Homo sapiens	Mature 5' sub/super variant	2	3.47596	0	0	0	0.86899	0	0	0	0	0	0	0	0	0	0	0	0	0
CAACGGAATCCCAAAAGCAGCTGT	24	mir-191	Homo sapiens	Mature 5' super	0	17.3714	38.4596	27.3546	50.3012	33.3717	64.2151	57.7629	60.989	24.3009	25.9087	24.8337	25.0144	0	5402.64	2701.32	0	5401.66	2700.83
CAACGGAATCCCAGAAGCAGCTGA	24	mir-191	Homo sapiens	Mature 5' super variant	2	3.47596	0	0	0	0.86899	0	0	0	0	0	0	0	0	0	0	0	0	0
CAACGGAATCCCAAAAGCAGCTGA	24	mir-191	Homo sapiens	Mature 5' super variant	1	6.95192	12.8199	0	7.18589	6.73942	0	19.2543	9.62716	0	0	12.4296	4.14319	0	0	0	0	0	0
CAACGGAATCCCAAAAGCAGCTGCA	25	mir-191	Homo sapiens	Mature 5' super variant	2	0	0	0	7.18589	1.79647	0	0	0	0	0	0	0	0	0	0	0	0	0
CAACGGAATCCCAAAAGCAGCTGAA	25	mir-191	Homo sapiens	Mature 5' super variant	2	0	0	0	0	0	32.0794	0	16.0397	0	0	0	0	0	0	0	0	0	0
CAACGGAATCCCAAAAGCAGCTTA	24	mir-191	Homo sapiens	Mature 5' super variant	2	0	0	0	0	0	0	19.2543	9.62716	24.3009	0	0	8.1003	0	0	0	0	0	0
CAACGGAATCCCAAAAGCAGCTAG	24	mir-191	Homo sapiens	Mature 5' super variant	2	0	0	0	0	0	0	0	0	0	8.62681	0	2.8756	0	0	0	0	0	0
GAACGGAATCCCAAAAGCAGCTG	23	mir-191	Homo sapiens	Mature 5' variant	1	3.47596	0	0	0	0.86899	0	0	0	0	0	0	0	0	0	0	0	0	0
CAACGGGATCCCAAAAGCAGCTA	23	mir-191	Homo sapiens	Mature 5' variant	2	3.47596	0	0	0	0.86899	0	0	0	0	0	0	0	0	0	0	0	0	0
CAACGGAATCCCAAAAGCAGCTA	23	mir-191	Homo sapiens	Mature 5' variant	1	79.9052	44.8879	9.12449	50.3012	46.0547	128.43	211.797	170.114	145.805	43.1623	86.956	91.9746	12876.2	5402.64	9139.41	5923.04	59465.7	32694.4
CAACGGAATTCCAAAAGCAGCTG	23	mir-191	Homo sapiens	Mature 5' variant	1	0	0	0	7.18589	1.79647	0	0	0	0	0	0	0	0	0	0	0	0	0
CAACGGAATCCCAAAAGCAGTTG	23	mir-191	Homo sapiens	Mature 5' variant	1	0	0	0	0	0	32.0794	0	16.0397	0	0	0	0	0	0	0	0	0	0
CAACGGAACCCCAAAAGCAGCTG	23	mir-191	Homo sapiens	Mature 5' variant	1	0	0	0	0	0	0	19.2543	9.62716	0	0	0	0	0	0	0	0	0	0
TGACCTATGAATTGACAGCCA	21	mir-192	Homo sapiens	Mature 5' sub/super	0	3.47596	0	0	0	0.86899	0	0	0	0	0	0	0	0	0	0	0	0	0
CTGACCTATGAATTGACAGCCA	22	mir-192	Homo sapiens	Mature 5' super	0	0	6.4284	0	0	1.6071	0	19.2543	9.62716	0	0	6.21478	2.07159	0	0	0	0	0	0
CTGACCTATGAATTGACAGCA	21	mir-192	Homo sapiens	Mature 5' variant	1	0	0	0	0	0	32.0794	0	16.0397	0	0	0	0	0	0	0	0	0	0
AACTGGCCTACAAAGTCCCA	20	mir-193a	Homo sapiens	Mature 3' sub	0	0	6.4284	0	0	1.6071	0	0	0	0	0	6.21478	2.07159	4293.18	2698.54	3495.86	986.59	5401.66	3194.13
AACTGGCCTACAAAGTCCCAGTA	23	mir-193a	Homo sapiens	Mature 3' super variant	1	6.95192	12.8199	9.12449	0	7.22406	0	0	0	0	8.62681	12.4296	7.01879	0	8101.18	4050.59	986.59	21630.3	11308.5
AACTGGCCTACAAAGTCCCATA	22	mir-193a	Homo sapiens	Mature 3' variant	2	0	0	0	0	0	0	0	0	0	0	0	0	4293.18	0	2146.59	986.59	0	493.295
TGGGTCTTTGCGGGCGAGATGA	22	mir-193a	Homo sapiens	Mature 5'	0	3.47596	44.8879	0	0	12.091	0	0	0	0	17.2819	49.6928	22.3249	12876.2	18906.5	15891.3	9871.15	21630.3	15750.7
TGGGTCTTTGCGGGCGAGATA	21	mir-193a	Homo sapiens	Mature 5' sub variant	1	0	0	0	0	0	0	0	0	0	0	0	0	4293.18	0	2146.59	1974.93	0	987.465
TGGGTCTTTGCGGGCGAGATGTA	23	mir-193a	Homo sapiens	Mature 5' super variant	2	3.47596	0	0	0	0.86899	0	0	0	0	0	0	0	0	0	0	986.59	0	493.295
TGGGTCTTTGCGGGCGAGATGATA	24	mir-193a	Homo sapiens	Mature 5' super variant	2	0	0	0	0	0	32.0794	0	16.0397	0	0	0	0	0	0	0	0	5401.66	2700.83
TGGGTCTTTGCGGGCGAGATGAAA	24	mir-193a	Homo sapiens	Mature 5' super variant	2	0	0	0	0	0	0	0	0	0	0	0	0	0	0	0	0	5401.66	2700.83
AACTGGCCTACAAAGTC	17	mir-193a	Homo sapiens	Precursor	0	0	0	9.12449	0	2.28112	0	0	0	0	0	0	0	0	2698.54	1349.27	986.59	10803.3	5894.96
TGGGTCTTTGCGGGCGAGA	19	mir-193a	Homo sapiens	Precursor	0	0	0	0	0	0	0	0	0	0	0	0	0	0	2698.54	1349.27	0	0	0
GACTGGCCTACAAAGTC	17	mir-193a	Homo sapiens	Precursor variant	1	0	0	0	0	0	0	0	0	0	0	0	0	0	2698.54	1349.27	0	0	0
AACTGGCCTACAAAGTA	17	mir-193a	Homo sapiens	Precursor variant	1	0	0	0	0	0	0	0	0	0	0	0	0	0	0	0	0	5401.66	2700.83
AACTGGCCCTCAAAGTCCCG	20	mir-193b	Homo sapiens	Mature 3' sub	0	0	0	0	0	0	0	0	0	0	0	0	0	0	0	0	986.59	0	493.295
AACTGGCCCTCAAAGTCCCGA	21	mir-193b	Homo sapiens	Mature 3' sub variant	1	3.47596	0	0	0	0.86899	0	0	0	0	0	0	0	0	0	0	2961.52	0	1480.76
AACTGGCCCTCAAAGTCCCAA	21	mir-193b	Homo sapiens	Mature 3' sub variant	2	0	0	0	0	0	0	0	0	0	0	0	0	4293.18	0	2146.59	0	0	0
ACTGGCCCTCAAAGTCCCGA	20	mir-193b	Homo sapiens	Mature 3' sub variant	1	0	0	0	0	0	0	0	0	0	0	0	0	0	0	0	986.59	0	493.295
ACTGGCCCTCAAAGTCCCGCTA	22	mir-193b	Homo sapiens	Mature 3' sub/super variant	1	3.47596	6.4284	0	7.18589	4.27256	0	0	0	0	8.62681	0	2.8756	0	0	0	0	0	0
GCTGGCCCTCAAAGTCCCGCTAT	23	mir-193b	Homo sapiens	Mature 3' sub/super variant	2	0	0	0	7.18589	1.79647	0	0	0	0	0	0	0	0	0	0	0	0	0
ACTGGCCCTCAAAGTCCCGCTAG	23	mir-193b	Homo sapiens	Mature 3' sub/super variant	2	0	0	0	0	0	0	0	0	0	0	0	0	0	0	0	986.59	0	493.295
AACTGGCCCTCAAAGTCCCGCTTA	24	mir-193b	Homo sapiens	Mature 3' super variant	1	3.47596	0	0	14.3718	4.46194	64.2151	0	32.1075	24.3009	0	0	8.1003	4293.18	8101.18	6197.18	1974.93	5401.66	3688.3
AACTGGCCCTCAAAGTCCCGCTA	23	mir-193b	Homo sapiens	Mature 3' super variant	1	93.8007	192.372	109.456	186.85	145.62	192.645	134.78	163.713	170.106	17.2819	55.9076	81.0986	51508.1	29711.8	40609.9	23692.2	43237	33464.6
AACTGGCCCTCAAAGTCCCGCCA	23	mir-193b	Homo sapiens	Mature 3' super variant	2	0	6.4284	0	14.3718	5.20005	0	19.2543	9.62716	24.3009	0	0	8.1003	4293.18	2698.54	3495.86	0	5401.66	2700.83
GAACTGGCCCTCAAAGTCCCGCTA	24	mir-193b	Homo sapiens	Mature 3' super variant	2	0	6.4284	0	0	1.6071	0	0	0	0	0	0	0	0	0	0	0	0	0
AACTGGCCCTCAAAGTCCCGCAA	23	mir-193b	Homo sapiens	Mature 3' super variant	2	0	0	0	7.18589	1.79647	0	0	0	0	0	0	0	0	0	0	0	0	0
AACTGGCCCTCACAGTCCCGCTA	23	mir-193b	Homo sapiens	Mature 3' super variant	2	0	0	0	0	0	32.0794	0	16.0397	0	0	0	0	0	0	0	0	0	0
AACTGGCCCTCAAAGTCCCGCTAG	24	mir-193b	Homo sapiens	Mature 3' super variant	2	0	0	0	0	0	0	19.2543	9.62716	0	0	0	0	0	0	0	0	0	0
AACTGGCCCCCAAAGTCCCGCTTA	24	mir-193b	Homo sapiens	Mature 3' super variant	2	0	0	0	0	0	0	0	0	0	8.62681	0	2.8756	0	0	0	0	0	0
GACTGGCCCTCAAAGTCCCGCTA	23	mir-193b	Homo sapiens	Mature 3' super variant	2	0	0	0	0	0	0	0	0	0	0	6.21478	2.07159	0	0	0	986.59	5401.66	3194.13
AACTGGCCCTCAAGGTCCCGCTA	23	mir-193b	Homo sapiens	Mature 3' super variant	2	0	0	0	0	0	0	0	0	0	0	0	0	4293.18	0	2146.59	0	0	0
AACTGGCCCTCAAAGTCCCGCATA	24	mir-193b	Homo sapiens	Mature 3' super variant	2	0	0	0	0	0	0	0	0	0	0	0	0	4293.18	0	2146.59	0	0	0
TAACTGGCCCTCAAAGTCCCGCTA	24	mir-193b	Homo sapiens	Mature 3' super variant	2	0	0	0	0	0	0	0	0	0	0	0	0	0	0	0	986.59	0	493.295
AACTGGCTCTCAAAGTCCCGCTTA	24	mir-193b	Homo sapiens	Mature 3' super variant	2	0	0	0	0	0	0	0	0	0	0	0	0	0	0	0	986.59	0	493.295
AACTGGCCCTCAAAGTCCCGCA	22	mir-193b	Homo sapiens	Mature 3' variant	1	3.47596	25.6397	0	35.9295	16.2613	32.0794	0	16.0397	0	0	12.4296	4.14319	25755.7	8101.18	16928.4	2961.52	5401.66	4181.59
AACTGGCCCTCAAGGTCCCGCA	22	mir-193b	Homo sapiens	Mature 3' variant	2	0	0	0	0	0	0	0	0	0	0	0	0	0	2698.54	1349.27	0	0	0
CGGGGTTTTGAGGGCGAGATGA	22	mir-193b	Homo sapiens	Mature 5'	0	3.47596	0	9.12449	0	3.15011	0	0	0	0	0	0	0	0	0	0	0	0	0
CGGGGGTTTTGAGGGCGAGATGA	23	mir-193b	Homo sapiens	Mature 5' super variant	2	0	0	0	0	0	0	0	0	0	0	0	0	0	2698.54	1349.27	0	0	0
AACTGGCCCTCAAAGTC	17	mir-193b	Homo sapiens	Precursor	0	0	12.8199	0	28.7436	10.3909	32.0794	38.5086	35.294	0	0	0	0	4293.18	5402.64	4847.91	4936.45	5401.66	5169.06
ACTGGCCCTCAAAGTC	16	mir-193b	Homo sapiens	Precursor	0	0	0	0	7.18589	1.79647	0	0	0	0	0	0	0	0	0	0	0	0	0
CGGGGTTTTGAGGGCGAGA	19	mir-193b	Homo sapiens	Precursor	0	0	0	0	0	0	0	0	0	0	0	0	0	0	0	0	986.59	0	493.295
TCGGGGTTTTGAGGGCGAGA	20	mir-193b	Homo sapiens	Precursor	0	0	0	0	0	0	0	0	0	0	0	0	0	0	0	0	0	5401.66	2700.83
AACTGGCCCTCAAAGTCCCGCTTTA	25	mir-193b	Homo sapiens	Precursor variant	1	3.47596	0	0	0	0.86899	0	0	0	0	0	0	0	0	0	0	986.59	0	493.295
GGCCCTCAAAGTCCCGCTA	19	mir-193b	Homo sapiens	Precursor variant	1	0	6.4284	0	0	1.6071	0	0	0	0	0	0	0	0	0	0	0	0	0
AACTGGCCCTCAAAGTCCCGCTATA	25	mir-193b	Homo sapiens	Precursor variant	2	0	6.4284	0	0	1.6071	0	0	0	0	0	0	0	0	0	0	0	0	0
AACTGGCCCTCAAAGTCCCGCTTCA	25	mir-193b	Homo sapiens	Precursor variant	2	0	0	9.12449	0	2.28112	0	0	0	0	0	0	0	0	0	0	0	0	0
ACTGGCCCTCAAAGTCCCGCTTTA	24	mir-193b	Homo sapiens	Precursor variant	1	0	0	0	0	0	0	0	0	0	0	0	0	0	2698.54	1349.27	0	0	0
TGTAACAGCAACTCCATGTGGA	22	mir-194-1//mir-194-2	Homo sapiens	Mature 5'	0	0	0	0	0	0	0	19.2543	9.62716	0	0	0	0	0	0	0	0	0	0
CCAATATTGGCTGTGCTGCTCCA	23	mir-195	Homo sapiens	Mature 3' super	0	0	0	0	0	0	0	0	0	0	8.62681	0	2.8756	0	0	0	0	0	0
TAGCAGCACAGAAATATTGGC	21	mir-195	Homo sapiens	Mature 5'	0	0	0	0	0	0	0	0	0	0	8.62681	12.4296	7.01879	4293.18	2698.54	3495.86	986.59	27032	14009.3
TAGCAGCACAGAAATATTGGCA	22	mir-195	Homo sapiens	Mature 5' super	0	3.47596	0	0	7.18589	2.66546	0	57.7629	28.8815	24.3009	0	0	8.1003	4293.18	13503.8	8898.5	1974.93	59465.7	30720.3
TAGCAGCACAGAAATATTGGCAA	23	mir-195	Homo sapiens	Mature 5' super variant	1	3.47596	0	0	0	0.86899	0	0	0	24.3009	8.62681	0	10.9759	0	5402.64	2701.32	0	10803.3	5401.66
TAGCAGCACAGAAATATCGGCA	22	mir-195	Homo sapiens	Mature 5' super variant	1	0	6.4284	0	0	1.6071	0	0	0	0	0	0	0	0	0	0	0	0	0
TAGCAGCACACAAATATTGGCA	22	mir-195	Homo sapiens	Mature 5' super variant	1	0	0	0	0	0	0	19.2543	9.62716	0	0	0	0	0	0	0	0	0	0
TAGCAGCACAGAAATATTGGCGA	23	mir-195	Homo sapiens	Mature 5' super variant	2	0	0	0	0	0	0	0	0	0	0	0	0	0	2698.54	1349.27	0	0	0
TTAGCAGCACAGAAATATTGGA	22	mir-195	Homo sapiens	Mature 5' super variant	2	0	0	0	0	0	0	0	0	0	0	0	0	0	0	0	0	5401.66	2700.83
TAGCAGCACAGAAATATTGGA	21	mir-195	Homo sapiens	Mature 5' variant	1	0	0	0	0	0	0	0	0	0	0	0	0	12876.2	0	6438.09	0	37835.3	18917.7
TAGCAGCACAGAAATATTGCA	21	mir-195	Homo sapiens	Mature 5' variant	2	0	0	0	0	0	0	0	0	0	0	0	0	0	0	0	0	5401.66	2700.83
TAGCAGCACAGAAATATTGGCAGA	24	mir-195	Homo sapiens	Precursor variant	1	0	0	0	0	0	0	19.2543	9.62716	0	0	0	0	0	0	0	0	0	0
TAGCAGCACAGAAATATTGGCATA	24	mir-195	Homo sapiens	Precursor variant	1	0	0	0	0	0	0	19.2543	9.62716	0	0	0	0	0	0	0	0	27032	13516
TAGGTAGTTTCATGTTGTTGGGA	23	mir-196a-2	Homo sapiens	Mature 5' super	0	17.3714	6.4284	0	0	5.94996	0	19.2543	9.62716	0	0	0	0	0	0	0	0	0	0
TAGGTAGTTTCATGTTGTTGGGAA	24	mir-196a-2	Homo sapiens	Mature 5' super variant	1	3.47596	0	0	0	0.86899	0	0	0	0	0	0	0	0	0	0	0	0	0
CGACAGCACGACACTGCCTTCA	22	mir-196b	Homo sapiens	Mature 3' sub/super	0	0	0	0	0	0	0	0	0	0	0	0	0	0	0	0	0	5401.66	2700.83
TCGACAGCACGACACTGCCTTCA	23	mir-196b	Homo sapiens	Mature 3' super	0	0	0	9.12449	0	2.28112	0	0	0	0	0	0	0	0	0	0	0	0	0
TAGGTAGTTTCCTGTTGTTGGA	22	mir-196b	Homo sapiens	Mature 5' variant	1	0	0	0	0	0	0	0	0	0	0	0	0	0	2698.54	1349.27	0	0	0
GTCGGTGATTTAGGTA	16	mir-196b	Homo sapiens	Precursor	0	0	0	0	0	0	0	0	0	0	0	0	0	0	2698.54	1349.27	0	0	0
TTCACCACCTTCTCCACCCAG	21	mir-197	Homo sapiens	Mature 3' sub	0	3.47596	0	0	0	0.86899	32.0794	0	16.0397	0	0	0	0	0	0	0	0	10803.3	5401.66
TTCACCACCTTCTCCACCCA	20	mir-197	Homo sapiens	Mature 3' sub	0	0	0	0	0	0	0	0	0	48.6018	0	0	16.2006	0	0	0	0	0	0
TTCACCACCTTCTCCACCCAT	21	mir-197	Homo sapiens	Mature 3' sub variant	1	0	0	0	7.18589	1.79647	0	0	0	0	0	0	0	0	0	0	0	0	0
TTCGCCACCTTCTCCACCCAG	21	mir-197	Homo sapiens	Mature 3' sub variant	1	0	0	0	0	0	0	0	0	0	0	0	0	0	0	0	986.59	0	493.295
TTCACCACCTTCTCCACCCAGCA	23	mir-197	Homo sapiens	Mature 3' super	0	10.4195	51.2794	54.7281	7.18589	30.9032	96.2945	57.7629	77.0287	97.2036	43.1623	55.9076	65.4245	0	10805.3	5402.64	0	16205	8102.5
TTCACCACCTTCTCCACCCAGCAA	24	mir-197	Homo sapiens	Mature 3' super variant	1	6.95192	0	0	0	1.73798	0	0	0	0	0	0	0	0	2698.54	1349.27	0	0	0
TTCACCACCTTCCCCACCCAGCA	23	mir-197	Homo sapiens	Mature 3' super variant	1	0	0	0	7.18589	1.79647	0	0	0	0	0	0	0	0	0	0	0	0	0
TTCACCACCTTCTCCATCCAGCA	23	mir-197	Homo sapiens	Mature 3' super variant	1	0	0	0	0	0	0	0	0	0	8.62681	0	2.8756	0	0	0	0	0	0
ACCGTGCAAAGGTAGCATA	19	mir-1973	Homo sapiens	Mature 3'	0	3.47596	0	0	0	0.86899	0	0	0	0	0	0	0	0	0	0	0	0	0
CCTAACCGTGCAAAGGTAGCA	21	mir-1973	Homo sapiens	Precursor variant	1	0	0	0	0	0	0	0	0	0	0	0	0	0	0	0	986.59	0	493.295
CCAGTGTTCAGACTACCTGTA	21	mir-199a-1//mir-199a-2	Homo sapiens	Mature 5' sub variant	1	31.2669	0	0	0	7.81672	32.0794	0	16.0397	0	17.2819	0	5.76063	0	8101.18	4050.59	3948.11	91899.4	47923.7
CCAGTGTTCAGACTACCTGTTA	22	mir-199a-1//mir-199a-2	Homo sapiens	Mature 5' sub variant	1	142.431	0	18.249	0	40.1699	192.645	0	96.3226	0	43.1623	18.6444	20.6022	0	13503.8	6751.91	2961.52	64867.3	33914.4
CCAGTGTCCAGACTACCTGTTA	22	mir-199a-1//mir-199a-2	Homo sapiens	Mature 5' sub variant	2	0	0	0	0	0	0	0	0	0	0	6.21478	2.07159	0	0	0	0	0	0
CCAGTGTTCAGACTACCTGA	20	mir-199a-1//mir-199a-2	Homo sapiens	Mature 5' sub variant	1	0	0	0	0	0	0	0	0	0	0	0	0	0	0	0	986.59	0	493.295
GCCAGTGTTCAGACTACCTGA	21	mir-199a-1//mir-199a-2	Homo sapiens	Mature 5' sub variant	2	0	0	0	0	0	0	0	0	0	0	0	0	0	0	0	986.59	0	493.295
CCCAGTGTTCAGACTACCTGA	21	mir-199a-1//mir-199a-2	Homo sapiens	Mature 5' sub variant	1	0	0	0	0	0	0	0	0	0	0	0	0	0	0	0	986.59	5401.66	3194.13
GCCAGTGTTCAGACTACCTGTA	22	mir-199a-1//mir-199a-2	Homo sapiens	Mature 5' sub variant	2	0	0	0	0	0	0	0	0	0	0	0	0	0	0	0	0	5401.66	2700.83
CCAGTGTTCAGACTACCTGTTCA	23	mir-199a-1//mir-199a-2	Homo sapiens	Mature 5' sub/super	0	135.487	6.4284	0	0	35.4789	160.51	0	80.2548	24.3009	34.5355	6.21478	21.6837	0	8101.18	4050.59	986.59	27032	14009.3
CAGTGTTCAGACTACCTGTTCA	22	mir-199a-1//mir-199a-2	Homo sapiens	Mature 5' sub/super	0	0	0	0	0	0	0	0	0	0	0	0	0	0	0	0	0	5401.66	2700.83
CCAGTGTTCAGACTACCTGTTTA	23	mir-199a-1//mir-199a-2	Homo sapiens	Mature 5' sub/super variant	1	3.47596	6.4284	0	0	2.47609	32.0794	0	16.0397	0	17.2819	0	5.76063	0	0	0	986.59	0	493.295
CAGTGTTCAGACTACCTCGTCA	22	mir-199a-1//mir-199a-2	Homo sapiens	Mature 5' sub/super variant	2	3.47596	0	0	0	0.86899	0	0	0	0	0	0	0	0	0	0	0	0	0
CCAGTGTTCAGACTACCTGTTGA	23	mir-199a-1//mir-199a-2	Homo sapiens	Mature 5' sub/super variant	1	3.47596	0	0	0	0.86899	0	0	0	0	0	0	0	0	0	0	986.59	0	493.295
CCAGTGTTCAGACTACCTGTTAA	23	mir-199a-1//mir-199a-2	Homo sapiens	Mature 5' sub/super variant	1	3.47596	0	0	0	0.86899	0	0	0	0	0	0	0	0	0	0	0	0	0
CCTGTGTTCAGACTACCTGTTTA	23	mir-199a-1//mir-199a-2	Homo sapiens	Mature 5' sub/super variant	2	3.47596	0	0	0	0.86899	0	0	0	0	0	0	0	0	0	0	0	0	0
CAGTGTTCAGACTACCTGTTAT	22	mir-199a-1//mir-199a-2	Homo sapiens	Mature 5' sub/super variant	2	3.47596	0	0	0	0.86899	0	0	0	0	0	0	0	0	0	0	0	0	0
CCAGTGTTCAGACTACCTGTTCTA	24	mir-199a-1//mir-199a-2	Homo sapiens	Mature 5' sub/super variant	2	17.3714	0	0	7.18589	6.13933	0	0	0	0	8.62681	0	2.8756	0	5402.64	2701.32	0	0	0
CCAGTGTTCAGACTACCTGTTCCA	24	mir-199a-1//mir-199a-2	Homo sapiens	Mature 5' sub/super variant	2	0	0	0	0	0	0	0	0	0	0	0	0	0	2698.54	1349.27	986.59	0	493.295
GCCAGTGTTCAGACTACCTGTTCA	24	mir-199a-1//mir-199a-2	Homo sapiens	Mature 5' super variant	1	3.47596	0	0	0	0.86899	0	0	0	0	0	0	0	0	0	0	0	0	0
GCCAGTGTTCAGACTACCTGTTA	23	mir-199a-1//mir-199a-2	Homo sapiens	Mature 5' variant	2	3.47596	0	0	0	0.86899	0	19.2543	9.62716	24.3009	0	0	8.1003	0	0	0	0	0	0
CCAGTGTTCAGACTA	15	mir-199a-1//mir-199a-2	Homo sapiens	Precursor	0	3.47596	0	0	0	0.86899	0	0	0	0	0	0	0	0	0	0	0	5401.66	2700.83
ACAGTAGTCTGCACATTGGTTA	22	mir-199a-1//mir-199a-2//mir-199b	Homo sapiens	Mature 3'	0	243.183	25.6397	0	0	67.2057	417.37	154.035	285.702	315.949	215.84	93.1708	208.32	8586.35	35114.4	21850.4	13821	248642	131232
CAGTAGTCTGCACATTGGTTA	21	mir-199a-1//mir-199a-2//mir-199b	Homo sapiens	Mature 3' sub	0	13.8955	0	0	0	3.47387	32.0794	0	16.0397	0	0	0	0	0	0	0	2961.52	0	1480.76
ACAGTAGTCTGCACATTGTTA	21	mir-199a-1//mir-199a-2//mir-199b	Homo sapiens	Mature 3' sub variant	2	3.47596	0	0	0	0.86899	0	0	0	0	0	0	0	0	0	0	0	0	0
ACAGTAGTCTGCACATTGGTA	21	mir-199a-1//mir-199a-2//mir-199b	Homo sapiens	Mature 3' sub variant	1	6.95192	0	0	0	1.73798	0	0	0	48.6018	25.9087	0	24.8368	0	2698.54	1349.27	986.59	21630.3	11308.5
ACAGTAGTCTGCACATTGATA	21	mir-199a-1//mir-199a-2//mir-199b	Homo sapiens	Mature 3' sub variant	2	0	0	0	0	0	32.0794	0	16.0397	0	0	0	0	0	0	0	0	0	0
ACAGTAGTCTGCACATTGGCA	21	mir-199a-1//mir-199a-2//mir-199b	Homo sapiens	Mature 3' sub variant	2	0	0	0	0	0	0	0	0	0	0	0	0	0	0	0	0	5401.66	2700.83
TACAGTAGTCTGCACATTGGTA	22	mir-199a-1//mir-199a-2//mir-199b	Homo sapiens	Mature 3' sub/super variant	1	6.95192	0	0	0	1.73798	64.2151	0	32.1075	48.6018	0	0	16.2006	0	2698.54	1349.27	0	10803.3	5401.66
TACAGTAGTCTGCACATTGGA	21	mir-199a-1//mir-199a-2//mir-199b	Homo sapiens	Mature 3' sub/super variant	1	0	0	0	0	0	0	0	0	24.3009	0	0	8.1003	0	0	0	0	5401.66	2700.83
TACAGTAGTCTGCACATTGGTTA	23	mir-199a-1//mir-199a-2//mir-199b	Homo sapiens	Mature 3' super	0	24.315	0	0	0	6.07874	0	0	0	24.3009	8.62681	6.21478	13.0475	0	2698.54	1349.27	986.59	37835.3	19411
GACAGTAGTCTGCACATTGGTTA	23	mir-199a-1//mir-199a-2//mir-199b	Homo sapiens	Mature 3' super variant	1	3.47596	0	0	0	0.86899	0	0	0	0	0	0	0	0	0	0	0	0	0
ACAGTAGTCTGCACATTGGTTAA	23	mir-199a-1//mir-199a-2//mir-199b	Homo sapiens	Mature 3' super variant	1	17.3714	0	0	0	4.34286	0	0	0	0	8.62681	0	2.8756	0	0	0	0	0	0
ACAGTAGTCTGCACATTGGTTTA	23	mir-199a-1//mir-199a-2//mir-199b	Homo sapiens	Mature 3' super variant	2	0	0	0	0	0	32.0794	0	16.0397	72.9027	8.62681	6.21478	29.2481	0	0	0	0	10803.3	5401.66
CGACAGTAGTCTGCACATTGGTTA	24	mir-199a-1//mir-199a-2//mir-199b	Homo sapiens	Mature 3' super variant	2	0	0	0	0	0	0	0	0	0	0	0	0	0	2698.54	1349.27	0	0	0
CACAGTAGTCTGCACATTGGTTA	23	mir-199a-1//mir-199a-2//mir-199b	Homo sapiens	Mature 3' super variant	1	0	0	0	0	0	0	0	0	0	0	0	0	0	0	0	0	5401.66	2700.83
ACAGTAGTCTGCACATTGGTTGA	23	mir-199a-1//mir-199a-2//mir-199b	Homo sapiens	Mature 3' super variant	2	0	0	0	0	0	0	0	0	0	0	0	0	0	0	0	0	5401.66	2700.83
ACAGTAGTCTGCACATTGGTTCA	23	mir-199a-1//mir-199a-2//mir-199b	Homo sapiens	Mature 3' super variant	2	0	0	0	0	0	0	0	0	0	0	0	0	0	0	0	0	5401.66	2700.83
GCAGTAGTCTGCACATTGGTTA	22	mir-199a-1//mir-199a-2//mir-199b	Homo sapiens	Mature 3' variant	1	3.47596	0	0	0	0.86899	64.2151	0	32.1075	0	0	0	0	0	0	0	0	10803.3	5401.66
ACAGTAGTCTGCACAGTGGTTA	22	mir-199a-1//mir-199a-2//mir-199b	Homo sapiens	Mature 3' variant	1	0	0	0	0	0	0	0	0	0	0	0	0	0	2698.54	1349.27	0	0	0
ACAGTAGTCTGCACATTGGTAA	22	mir-199a-1//mir-199a-2//mir-199b	Homo sapiens	Mature 3' variant	1	0	0	0	0	0	0	0	0	0	0	0	0	0	0	0	986.59	0	493.295
CCAGTGTTCAGACTATCTGTA	21	mir-199a-1//mir-199a-2//mir-199b	Homo sapiens	Mature 5' sub variant	2	0	0	0	0	0	0	0	0	0	8.62681	0	2.8756	0	0	0	0	0	0
ACAGTAGTCTGCACATTGG	19	mir-199a-1//mir-199a-2//mir-199b	Homo sapiens	Precursor	0	0	0	0	0	0	0	0	0	0	0	0	0	0	0	0	0	5401.66	2700.83
ACAGTAGTCTGCACATTGGTTTTA	24	mir-199a-2	Homo sapiens	Mature 3' super variant	2	3.47596	0	0	0	0.86899	0	0	0	0	0	0	0	0	0	0	0	0	0
ACAGTAGTCTGCACATTGGTTATA	24	mir-199a-2	Homo sapiens	Mature 3' super variant	1	0	0	0	0	0	0	19.2543	9.62716	0	0	0	0	0	0	0	0	0	0
CCAGTGTTTAGACTATCTGTA	21	mir-199b	Homo sapiens	Mature 5' sub variant	1	0	0	0	0	0	0	0	0	0	0	0	0	0	2698.54	1349.27	0	21630.3	10815.2
CCAGTGTTTAGACTATCTGTTA	22	mir-199b	Homo sapiens	Mature 5' sub variant	1	0	0	0	0	0	0	0	0	0	0	0	0	0	0	0	0	21630.3	10815.2
CCAGTGTTTAGACTATCTGTTCA	23	mir-199b	Homo sapiens	Mature 5' sub/super	0	3.47596	0	0	0	0.86899	0	0	0	0	0	0	0	4293.18	2698.54	3495.86	0	0	0
CAGTGTTTAGACTATCTGTTCA	22	mir-199b	Homo sapiens	Mature 5' sub/super	0	0	6.4284	0	0	1.6071	0	0	0	0	0	0	0	0	0	0	0	0	0
CCTAGTGTTTAGACTATCTGTTCA	24	mir-199b	Homo sapiens	Mature 5' super variant	1	0	0	0	0	0	0	0	0	0	0	0	0	0	0	0	0	5401.66	2700.83
TGTGCAAATCTATGCAAAACTGA	23	mir-19a	Homo sapiens	Mature 3'	0	125.068	198.763	27.3546	43.1153	98.5752	0	96.2716	48.1358	0	8.62681	18.6444	9.09039	0	8101.18	4050.59	0	10803.3	5401.66
TGTGCAAATCTATGCAAAACTA	22	mir-19a	Homo sapiens	Mature 3' sub variant	1	0	0	0	7.18589	1.79647	0	19.2543	9.62716	0	0	0	0	0	2698.54	1349.27	0	5401.66	2700.83
TTGTGCAAATCTATGCAAAACTA	23	mir-19a	Homo sapiens	Mature 3' sub/super variant	1	0	0	0	7.18589	1.79647	0	0	0	0	0	0	0	0	0	0	0	5401.66	2700.83
TGTGCAAATCTATGCAAAACTGTA	24	mir-19a	Homo sapiens	Mature 3' super variant	2	3.47596	0	0	14.3718	4.46194	0	0	0	0	0	0	0	0	0	0	0	5401.66	2700.83
TGTGCAAATCTATGCAAAACTGATA	25	mir-19a	Homo sapiens	Mature 3' super variant	1	13.8955	6.4284	0	0	5.08097	0	0	0	0	0	0	0	0	0	0	0	0	0
TGTGCAAATCTACGCAAAACTGA	23	mir-19a	Homo sapiens	Mature 3' variant	1	0	6.4284	0	0	1.6071	0	0	0	0	0	0	0	0	0	0	0	0	0
TTGTGCAAATCTATGCAAA	19	mir-19a	Homo sapiens	Precursor	0	0	6.4284	0	0	1.6071	0	0	0	0	0	0	0	0	0	0	0	0	0
AGTTTTGCAGGTTTGCATCCAG	22	mir-19b-1	Homo sapiens	Mature 5' sub	0	0	12.8199	0	0	3.20496	0	0	0	0	0	0	0	0	0	0	0	0	0
TGTGCAAATCCATGCAAAACTGA	23	mir-19b-1//mir-19b-2	Homo sapiens	Mature 3'	0	326.556	577.078	82.0827	251.523	309.31	96.2945	154.035	125.165	170.106	43.1623	24.8337	79.3674	8586.35	18906.5	13746.4	3948.11	64867.3	34407.7
TGTGCAAATCCATGCAAAACTA	22	mir-19b-1//mir-19b-2	Homo sapiens	Mature 3' sub variant	1	3.47596	19.2482	0	7.18589	7.47752	0	57.7629	28.8815	0	17.2819	12.4296	9.90382	4293.18	2698.54	3495.86	986.59	5401.66	3194.13
TGTGCAAATCCATGCAAAACTGTA	24	mir-19b-1//mir-19b-2	Homo sapiens	Mature 3' super variant	2	0	6.4284	0	14.3718	5.20005	0	0	0	0	0	12.4296	4.14319	0	0	0	0	0	0
TGTGCAAATCCATACAAAACTGA	23	mir-19b-1//mir-19b-2	Homo sapiens	Mature 3' variant	1	3.47596	0	0	0	0.86899	0	0	0	0	0	0	0	0	0	0	0	0	0
TATGCAAATCCATGCAAAACTGA	23	mir-19b-1//mir-19b-2	Homo sapiens	Mature 3' variant	1	0	6.4284	0	0	1.6071	0	0	0	0	0	0	0	0	0	0	0	0	0
TGTGCAAATCCGTGCAAAACTGA	23	mir-19b-1//mir-19b-2	Homo sapiens	Mature 3' variant	1	0	0	0	7.18589	1.79647	0	0	0	0	0	0	0	0	0	0	0	0	0
TGCGCAAATCCATGCAAAACTGA	23	mir-19b-1//mir-19b-2	Homo sapiens	Mature 3' variant	1	0	0	0	0	0	0	0	0	0	8.62681	0	2.8756	0	0	0	0	0	0
TGTACAAATCCATGCAAAACTGA	23	mir-19b-1//mir-19b-2	Homo sapiens	Mature 3' variant	1	0	0	0	0	0	0	0	0	0	0	0	0	0	2698.54	1349.27	0	0	0
TGTGCAAATCCATGCA	16	mir-19b-1//mir-19b-2	Homo sapiens	Precursor	0	0	0	0	0	0	0	0	0	0	0	0	0	0	0	0	0	5401.66	2700.83
TGTGCAAATCCATGCAAAACTGATA	25	mir-19b-2	Homo sapiens	Mature 3' super variant	1	0	12.8199	0	0	3.20496	0	0	0	0	0	0	0	0	0	0	0	0	0
TAACACTGTCTGGTAACGATGTTA	24	mir-200a	Homo sapiens	Mature 3' super variant	1	0	12.8199	0	0	3.20496	0	19.2543	9.62716	0	0	6.21478	2.07159	0	0	0	0	5401.66	2700.83
TAACACTGTCTGGTAACGATGTA	23	mir-200a	Homo sapiens	Mature 3' super variant	1	0	0	0	14.3718	3.59295	0	19.2543	9.62716	0	0	0	0	0	0	0	0	0	0
TAACACTGTCTGGTAACTATGTA	23	mir-200a	Homo sapiens	Mature 3' super variant	2	0	0	0	0	0	0	19.2543	9.62716	0	0	0	0	0	0	0	0	0	0
TAACACTGTCTGGTAACA	18	mir-200a	Homo sapiens	Precursor variant	1	0	0	0	0	0	0	0	0	0	0	0	0	0	0	0	986.59	0	493.295
TAATACTGCCTGGTAATGATGA	22	mir-200b	Homo sapiens	Mature 3'	0	0	0	0	21.5577	5.38942	0	96.2716	48.1358	24.3009	0	0	8.1003	0	0	0	0	0	0
TAATACTGCCGGGTAATGATGA	22	mir-200b	Homo sapiens	Mature 3' variant	1	0	0	0	0	0	0	57.7629	28.8815	0	0	0	0	0	0	0	0	5401.66	2700.83
CATCTTACTGGGCAGCATTGGA	22	mir-200b	Homo sapiens	Mature 5'	0	0	0	0	7.18589	1.79647	0	0	0	0	0	0	0	0	0	0	0	0	0
TAATACTGCCTGGTAA	16	mir-200b	Homo sapiens	Precursor	0	0	0	0	0	0	0	0	0	0	0	0	0	0	0	0	0	5401.66	2700.83
TAATACTGCCTGGTAATGATGACTA	25	mir-200b	Homo sapiens	Precursor variant	2	0	0	9.12449	0	2.28112	0	0	0	0	0	0	0	0	0	0	0	0	0
TAATACTGCCGGGTAATGATGGA	23	mir-200c	Homo sapiens	Mature 3'	0	3.47596	6.4284	0	0	2.47609	0	134.78	67.3901	24.3009	0	0	8.1003	0	0	0	986.59	43237	22111.8
TAATACTGCCGGGTAATGATGGTA	24	mir-200c	Homo sapiens	Mature 3' super variant	2	0	0	0	0	0	0	57.7629	28.8815	0	0	0	0	0	0	0	0	0	0
TAATACTGCCGGGTAATGATGGAA	24	mir-200c	Homo sapiens	Mature 3' super variant	1	0	0	0	0	0	0	0	0	0	0	0	0	0	0	0	0	5401.66	2700.83
TTCCTATGCATATACTTCTTTA	22	mir-202	Homo sapiens	Mature 5' variant	1	0	6.4284	0	7.18589	3.40357	0	0	0	0	0	0	0	0	0	0	0	0	0
GTGAAATGTTTAGGACCACTAG	22	mir-203	Homo sapiens	Mature 3'	0	0	0	0	7.18589	1.79647	0	38.5086	19.2543	0	0	0	0	0	0	0	0	0	0
GTGAAATGTTTAGGACCACTA	21	mir-203	Homo sapiens	Mature 3' sub	0	0	0	0	7.18589	1.79647	0	0	0	0	0	12.4296	4.14319	0	0	0	0	0	0
GAAATGTTTAGGACCACTA	19	mir-203	Homo sapiens	Mature 3' sub	0	0	0	0	0	0	0	0	0	0	0	0	0	4293.18	0	2146.59	0	0	0
TGAAATGTTTAGGACCACTAGAA	23	mir-203	Homo sapiens	Mature 3' sub/super variant	1	0	0	9.12449	0	2.28112	0	0	0	0	0	0	0	0	0	0	0	0	0
GTGAAATGTTTAGGAC	16	mir-203	Homo sapiens	Precursor	0	3.47596	12.8199	0	14.3718	7.6669	64.2151	0	32.1075	0	8.62681	0	2.8756	0	0	0	0	5401.66	2700.83
GTGAAATGTTTAGGA	15	mir-203	Homo sapiens	Precursor	0	0	0	0	7.18589	1.79647	0	0	0	0	0	0	0	4293.18	0	2146.59	0	0	0
TGAAATGTTTAGGAC	15	mir-203	Homo sapiens	Precursor	0	0	0	0	0	0	64.2151	19.2543	41.7347	0	0	0	0	0	0	0	0	0	0
TTCCCTTTGTCATCCTATGCCTGA	24	mir-204	Homo sapiens	Mature 5' super	0	0	0	0	0	0	0	19.2543	9.62716	0	0	0	0	0	0	0	986.59	5401.66	3194.13
TCCTTCATTCCACCGGAGTCTG	22	mir-205	Homo sapiens	Mature 5'	0	0	0	0	0	0	0	19.2543	9.62716	0	0	0	0	0	0	0	0	0	0
TCCTTCATTCCACCGGAGTA	20	mir-205	Homo sapiens	Mature 5' sub variant	1	0	6.4284	9.12449	14.3718	7.48117	0	0	0	24.3009	25.9087	6.21478	18.8081	0	0	0	0	0	0
TCCTTCATTCCACCTGAGTCTGTA	24	mir-205	Homo sapiens	Mature 5' super variant	2	0	0	9.12449	0	2.28112	0	0	0	0	0	0	0	0	0	0	0	0	0
TCCTTCATTCCACCGGAGTCTA	22	mir-205	Homo sapiens	Mature 5' variant	1	0	0	0	0	0	0	19.2543	9.62716	0	0	0	0	0	0	0	0	0	0
ACTGCATTATGAGCACTTAAAGTA	24	mir-20a	Homo sapiens	Mature 3' super	0	3.47596	12.8199	0	0	4.07395	0	0	0	0	0	0	0	0	0	0	0	0	0
ACTGCATTACGAGCACTTAAAGTA	24	mir-20a	Homo sapiens	Mature 3' super variant	1	0	0	0	0	0	0	0	0	0	8.62681	0	2.8756	0	0	0	0	0	0
TAAAGTGCTTATAGTGCAGGTA	22	mir-20a	Homo sapiens	Mature 5' sub	0	6.95192	32.0681	0	0	9.755	0	77.0173	38.5086	0	0	0	0	0	0	0	0	10803.3	5401.66
TAAGTGCTTATAGTGCAGGTAGA	23	mir-20a	Homo sapiens	Mature 5' sub/super variant	2	0	6.4284	0	0	1.6071	0	0	0	0	0	0	0	0	0	0	0	0	0
TAAAGTGCTTATAGTGCAGGTAGTA	25	mir-20a	Homo sapiens	Mature 5' super variant	1	3.47596	19.2482	0	0	5.68105	0	0	0	0	0	6.21478	2.07159	0	0	0	0	0	0
TAAAGTGCTTATAGTGCAGGTAGA	24	mir-20a	Homo sapiens	Mature 5' super variant	1	55.5819	365.458	54.7281	93.4166	142.296	64.2151	38.5086	51.3618	24.3009	25.9087	6.21478	18.8081	0	2698.54	1349.27	0	0	0
TAAAGTGCTTATAGCGCAGGTAGA	24	mir-20a	Homo sapiens	Mature 5' super variant	2	6.95192	0	0	0	1.73798	0	0	0	0	0	0	0	0	0	0	0	0	0
TAAAGTGGTTATAGTGCAGGTAGA	24	mir-20a	Homo sapiens	Mature 5' super variant	2	0	6.4284	0	0	1.6071	0	0	0	0	0	0	0	0	0	0	0	0	0
TAAAGTGCTTATAGTGCAGGTATA	24	mir-20a	Homo sapiens	Mature 5' super variant	2	0	6.4284	0	14.3718	5.20005	0	0	0	0	0	0	0	0	0	0	0	0	0
TAAAGTGCTTATAGTGCAGGTGA	23	mir-20a	Homo sapiens	Mature 5' variant	2	0	6.4284	0	0	1.6071	0	0	0	0	0	0	0	0	0	0	0	0	0
TAAAGTGCTTATAGTGCAGGTAA	23	mir-20a	Homo sapiens	Mature 5' variant	1	0	0	0	7.18589	1.79647	0	0	0	0	0	0	0	0	0	0	0	0	0
TAAAGTGCTTATAGTGCA	18	mir-20a	Homo sapiens	Precursor	0	0	6.4284	0	0	1.6071	0	0	0	0	0	0	0	0	0	0	0	0	0
CAACACCAGTCGATGGGCTGTCA	23	mir-21	Homo sapiens	Mature 3' super variant	1	3.47596	12.8199	0	28.7436	11.2598	32.0794	0	16.0397	0	25.9087	12.4296	12.7794	0	0	0	986.59	10803.3	5894.96
CAACACCAGTCGATGGGCTGTA	22	mir-21	Homo sapiens	Mature 3' super variant	1	0	0	9.12449	0	2.28112	0	19.2543	9.62716	0	0	0	0	0	0	0	986.59	5401.66	3194.13
CAACGCCAGTCGATGGGCTGTCA	23	mir-21	Homo sapiens	Mature 3' super variant	2	0	0	0	0	0	0	0	0	0	8.62681	0	2.8756	0	0	0	0	0	0
GCAACACCAGTCGATGGGCTGTCA	24	mir-21	Homo sapiens	Mature 3' super variant	1	0	0	0	0	0	0	0	0	0	0	0	0	0	0	0	0	5401.66	2700.83
TAGCTTATCAGACTGATGTTGA	22	mir-21	Homo sapiens	Mature 5'	0	93.8007	314.179	565.473	1020.48	498.483	1412.56	1174.57	1293.57	1822.75	941.086	1186.26	1316.7	34338.7	245790	140064	51332.4	1.39998e+06	725656
AGCTTATCAGACTGATGTTGA	21	mir-21	Homo sapiens	Mature 5' sub	0	3.47596	0	0	7.18589	2.66546	0	0	0	0	0	6.21478	2.07159	0	0	0	0	0	0
GCTTATCAGACTGATGTTGA	20	mir-21	Homo sapiens	Mature 5' sub	0	0	0	9.12449	0	2.28112	0	0	0	0	0	0	0	0	0	0	0	0	0
TAGCTTATCAGACTGATGTT	20	mir-21	Homo sapiens	Mature 5' sub	0	0	0	0	0	0	0	0	0	24.3009	8.62681	0	10.9759	0	0	0	0	0	0
TAGCTTATCAGACTGATGTA	20	mir-21	Homo sapiens	Mature 5' sub variant	1	3.47596	0	0	0	0.86899	0	19.2543	9.62716	0	8.62681	6.21478	4.9472	0	5402.64	2701.32	0	10803.3	5401.66
TACTTATCAGACTGATGTTGA	21	mir-21	Homo sapiens	Mature 5' sub variant	2	0	0	9.12449	0	2.28112	0	0	0	0	0	0	0	0	0	0	0	0	0
TAGCTTATCAGACTGATGTTA	21	mir-21	Homo sapiens	Mature 5' sub variant	1	0	0	0	7.18589	1.79647	0	38.5086	19.2543	0	34.5355	43.478	26.0045	0	2698.54	1349.27	986.59	10803.3	5894.96
AGCTTATCAGACTGATGTTAC	21	mir-21	Homo sapiens	Mature 5' sub variant	2	0	0	0	0	0	0	19.2543	9.62716	0	0	0	0	0	0	0	0	0	0
GTAGCTTATCAGACTGATGTT	21	mir-21	Homo sapiens	Mature 5' sub/super	0	0	0	0	0	0	0	0	0	24.3009	0	0	8.1003	0	0	0	0	0	0
AGCTTATCAGACTGATGTTGACA	23	mir-21	Homo sapiens	Mature 5' sub/super variant	1	0	0	0	0	0	32.0794	0	16.0397	0	8.62681	0	2.8756	0	0	0	0	0	0
GCTTATCAGACTGATGTTGACA	22	mir-21	Homo sapiens	Mature 5' sub/super variant	1	0	0	0	0	0	0	19.2543	9.62716	0	0	0	0	0	0	0	0	0	0
GTAGCTTATCAGACTGATGTTGA	23	mir-21	Homo sapiens	Mature 5' super	0	0	0	0	7.18589	1.79647	0	38.5086	19.2543	0	0	0	0	0	0	0	986.59	0	493.295
TAGCTTATCAGACTGGTGTTGAC	23	mir-21	Homo sapiens	Mature 5' super variant	1	3.47596	6.4284	0	0	2.47609	32.0794	0	16.0397	0	8.62681	12.4296	7.01879	0	2698.54	1349.27	0	5401.66	2700.83
TAGCTTATCAGACTGACGTTGACA	24	mir-21	Homo sapiens	Mature 5' super variant	2	3.47596	0	0	0	0.86899	0	0	0	0	0	0	0	0	0	0	0	0	0
TAGCTTATCAGACTGATGTTGACA	24	mir-21	Homo sapiens	Mature 5' super variant	1	211.916	7187.65	4104.27	1854.11	3339.49	17303.8	18080.7	17692.2	13269.6	9739.01	7496.41	10168.3	137358	856205	496782	175716	3.38914e+06	1.78243e+06
TAGCTTATCAGACTGATCTTGAC	23	mir-21	Homo sapiens	Mature 5' super variant	1	0	6.4284	0	0	1.6071	0	0	0	0	0	0	0	0	0	0	0	0	0
TAGCTTATCAGACTGATGTTAACA	24	mir-21	Homo sapiens	Mature 5' super variant	2	0	6.4284	0	0	1.6071	0	0	0	0	0	6.21478	2.07159	0	0	0	0	0	0
TAGCTTACCAGACTGATGTTGACA	24	mir-21	Homo sapiens	Mature 5' super variant	2	0	6.4284	0	7.18589	3.40357	0	0	0	0	0	18.6444	6.21478	0	0	0	0	0	0
TAGCTTATCAGACTGATGTTGTCA	24	mir-21	Homo sapiens	Mature 5' super variant	2	0	6.4284	0	0	1.6071	32.0794	0	16.0397	0	0	6.21478	2.07159	0	0	0	0	0	0
TAGCTCATCAGACTGATGTTGACA	24	mir-21	Homo sapiens	Mature 5' super variant	2	0	6.4284	0	0	1.6071	0	19.2543	9.62716	0	8.62681	6.21478	4.9472	0	2698.54	1349.27	0	0	0
TAGCTTATCAGATTGATGTTGACA	24	mir-21	Homo sapiens	Mature 5' super variant	2	0	6.4284	9.12449	0	3.88822	0	19.2543	9.62716	0	0	0	0	0	0	0	0	5401.66	2700.83
TAGCTTATCAGACCGATGTTGAC	23	mir-21	Homo sapiens	Mature 5' super variant	1	0	6.4284	0	0	1.6071	64.2151	19.2543	41.7347	24.3009	0	6.21478	10.1719	0	2698.54	1349.27	0	0	0
TAGCTTATCAGACTGCTGTTGACA	24	mir-21	Homo sapiens	Mature 5' super variant	2	0	6.4284	0	0	1.6071	0	0	0	0	0	0	0	0	0	0	0	0	0
TAGCTTATCAGACTGATGTTGAGA	24	mir-21	Homo sapiens	Mature 5' super variant	2	0	6.4284	9.12449	14.3718	7.48117	0	0	0	0	0	12.4296	4.14319	0	0	0	986.59	5401.66	3194.13
GTAGCTTATCAGACTGATGTTGACA	25	mir-21	Homo sapiens	Mature 5' super variant	1	0	6.4284	9.12449	7.18589	5.68469	32.0794	19.2543	25.6669	121.505	34.5355	0	52.0133	0	0	0	0	16205	8102.5
TAACTTATCAGACTGATGTTGACA	24	mir-21	Homo sapiens	Mature 5' super variant	2	0	6.4284	0	0	1.6071	0	0	0	48.6018	8.62681	0	19.0762	0	0	0	0	0	0
TAGCTTATCAGACTGATATTGACA	24	mir-21	Homo sapiens	Mature 5' super variant	2	0	6.4284	0	14.3718	5.20005	0	0	0	24.3009	0	0	8.1003	0	0	0	0	5401.66	2700.83
TAGCTTATCAGACTGACGTTGAC	23	mir-21	Homo sapiens	Mature 5' super variant	1	0	12.8199	0	0	3.20496	32.0794	0	16.0397	24.3009	0	6.21478	10.1719	0	2698.54	1349.27	0	0	0
TAGCTTATCAGACTGATGTTGAA	23	mir-21	Homo sapiens	Mature 5' super variant	1	0	19.2482	9.12449	57.4871	21.465	32.0794	0	16.0397	0	17.2819	0	5.76063	0	5402.64	2701.32	0	16205	8102.5
TAGCTTATTAGACTGATGTTGACA	24	mir-21	Homo sapiens	Mature 5' super variant	2	0	12.8199	0	0	3.20496	0	0	0	0	0	0	0	0	0	0	0	0	0
TAGCTTATCAGACTGATGCTGACA	24	mir-21	Homo sapiens	Mature 5' super variant	2	0	12.8199	9.12449	7.18589	7.28256	32.0794	0	16.0397	24.3009	8.62681	12.4296	15.1191	0	0	0	0	0	0
TAGCTTATCAGACTGATGTCGACA	24	mir-21	Homo sapiens	Mature 5' super variant	2	0	12.8199	9.12449	0	5.48608	0	19.2543	9.62716	0	8.62681	12.4296	7.01879	0	0	0	0	10803.3	5401.66
TAGCTTATCAGGCTGATGTTGACA	24	mir-21	Homo sapiens	Mature 5' super variant	2	0	19.2482	9.12449	0	7.09318	96.2945	57.7629	77.0287	24.3009	8.62681	12.4296	15.1191	0	0	0	0	10803.3	5401.66
TAGCTTATCAGACTGATGTTGGCA	24	mir-21	Homo sapiens	Mature 5' super variant	2	0	19.2482	9.12449	7.18589	8.88966	32.0794	19.2543	25.6669	0	17.2819	18.6444	11.9754	0	0	0	0	0	0
TAGCTTATAAGACTGATGTTGACA	24	mir-21	Homo sapiens	Mature 5' super variant	2	0	0	9.12449	0	2.28112	0	0	0	0	0	0	0	0	0	0	0	0	0
TAGCTTATCTGACTGATGTTGACA	24	mir-21	Homo sapiens	Mature 5' super variant	2	0	0	9.12449	0	2.28112	0	0	0	0	0	6.21478	2.07159	0	0	0	0	0	0
TAAGCTTATCAGACTGATGTTGA	23	mir-21	Homo sapiens	Mature 5' super variant	2	0	0	0	7.18589	1.79647	0	0	0	0	8.62681	0	2.8756	0	0	0	0	0	0
TAGTTTATCAGACTGATGTTGACA	24	mir-21	Homo sapiens	Mature 5' super variant	2	0	0	0	7.18589	1.79647	0	0	0	24.3009	0	6.21478	10.1719	0	0	0	0	0	0
TAGCCTATCAGACTGATGTTGACA	24	mir-21	Homo sapiens	Mature 5' super variant	2	0	0	0	14.3718	3.59295	96.2945	57.7629	77.0287	0	17.2819	6.21478	7.83223	0	0	0	0	0	0
TAGCTTGTCAGACTGATGTTGACA	24	mir-21	Homo sapiens	Mature 5' super variant	2	0	0	0	0	0	32.0794	0	16.0397	48.6018	0	6.21478	18.2722	0	0	0	0	0	0
TAGCTTATCAGACTAATGTTGAC	23	mir-21	Homo sapiens	Mature 5' super variant	1	0	0	0	0	0	32.0794	0	16.0397	24.3009	8.62681	0	10.9759	0	0	0	0	5401.66	2700.83
CAGCTTATCAGACTGATGTTGACA	24	mir-21	Homo sapiens	Mature 5' super variant	2	0	0	0	0	0	0	57.7629	28.8815	0	8.62681	12.4296	7.01879	0	2698.54	1349.27	0	5401.66	2700.83
TAGCTTATCGGACTGATGTTGACA	24	mir-21	Homo sapiens	Mature 5' super variant	2	0	0	0	0	0	0	38.5086	19.2543	0	17.2819	6.21478	7.83223	0	0	0	0	0	0
TGAGCTTATCAGACTGATGTTGA	23	mir-21	Homo sapiens	Mature 5' super variant	2	0	0	0	0	0	0	0	0	24.3009	0	0	8.1003	0	0	0	0	0	0
GAGCTTATCAGACTGATGTTGACA	24	mir-21	Homo sapiens	Mature 5' super variant	2	0	0	0	0	0	0	0	0	72.9027	0	0	24.3009	0	0	0	0	0	0
TGGCTTATCAGACTGATGTTGACA	24	mir-21	Homo sapiens	Mature 5' super variant	2	0	0	0	0	0	0	0	0	0	8.62681	0	2.8756	0	0	0	0	5401.66	2700.83
TAGCTGATCAGACTGATGTTGACA	24	mir-21	Homo sapiens	Mature 5' super variant	2	0	0	0	0	0	0	0	0	0	8.62681	0	2.8756	0	0	0	0	0	0
TAGCTTATCAGACTGATGTTGATA	24	mir-21	Homo sapiens	Mature 5' super variant	2	0	0	0	0	0	0	0	0	0	8.62681	0	2.8756	0	0	0	0	0	0
TAGCTTATCAAACTGATGTTGACA	24	mir-21	Homo sapiens	Mature 5' super variant	2	0	0	0	0	0	0	0	0	0	17.2819	0	5.76063	0	0	0	0	0	0
TAGCTTATCAGACCGATGTTGACA	24	mir-21	Homo sapiens	Mature 5' super variant	2	0	0	0	0	0	0	0	0	0	17.2819	0	5.76063	0	0	0	0	0	0
TAGCTTATCAGACTGGTGTTGACA	24	mir-21	Homo sapiens	Mature 5' super variant	2	0	0	0	0	0	0	0	0	0	0	0	0	4293.18	0	2146.59	0	0	0
TAGCTTATCAGACTCATGTTGACA	24	mir-21	Homo sapiens	Mature 5' super variant	2	0	0	0	0	0	0	0	0	0	0	0	0	0	0	0	986.59	0	493.295
TTAGCTTATCAGACTGATGTTGACA	25	mir-21	Homo sapiens	Mature 5' super variant	2	0	0	0	0	0	0	0	0	0	0	0	0	0	0	0	0	5401.66	2700.83
TAGCTTATCAGACTGATGTTGTA	23	mir-21	Homo sapiens	Mature 5' super variant	2	0	0	0	0	0	0	0	0	0	0	0	0	0	0	0	0	5401.66	2700.83
TAGCTCATCAGACTGATGTTGA	22	mir-21	Homo sapiens	Mature 5' variant	1	0	6.4284	0	0	1.6071	0	0	0	0	0	0	0	0	0	0	0	0	0
TAGCCTATCAGACTGATGTTGA	22	mir-21	Homo sapiens	Mature 5' variant	1	0	0	0	7.18589	1.79647	0	0	0	0	0	6.21478	2.07159	0	0	0	0	0	0
TAGCTTACCAGACTGATGTTGA	22	mir-21	Homo sapiens	Mature 5' variant	1	0	0	0	0	0	0	0	0	0	8.62681	0	2.8756	0	0	0	0	5401.66	2700.83
TAGCTTATCAGACTGGTGTTGA	22	mir-21	Homo sapiens	Mature 5' variant	1	0	0	0	0	0	0	0	0	0	0	0	0	0	0	0	0	5401.66	2700.83
TAGCTTATCAGACTGCTGTTGA	22	mir-21	Homo sapiens	Mature 5' variant	1	0	0	0	0	0	0	0	0	0	0	0	0	0	0	0	0	5401.66	2700.83
TAGCTTATCAGACTGATGCTGA	22	mir-21	Homo sapiens	Mature 5' variant	1	0	0	0	0	0	0	0	0	0	0	0	0	0	0	0	0	5401.66	2700.83
TGGCTTATCAGACTGATGTTGA	22	mir-21	Homo sapiens	Mature 5' variant	1	0	0	0	0	0	0	0	0	0	0	0	0	0	0	0	0	5401.66	2700.83
TAGCTTATCAGGCTGATGTTGA	22	mir-21	Homo sapiens	Mature 5' variant	1	0	0	0	0	0	0	0	0	0	0	0	0	0	0	0	0	5401.66	2700.83
TAGCTTATCAGACTGATGT	19	mir-21	Homo sapiens	Precursor	0	0	6.4284	0	0	1.6071	0	0	0	0	0	0	0	0	0	0	0	0	0
TAGCTTATCAGACTGA	16	mir-21	Homo sapiens	Precursor	0	0	0	0	7.18589	1.79647	64.2151	19.2543	41.7347	0	25.9087	0	8.63623	0	0	0	0	0	0
TAGCTTATCAGACTGATG	18	mir-21	Homo sapiens	Precursor	0	0	0	0	0	0	32.0794	0	16.0397	48.6018	0	0	16.2006	0	0	0	0	0	0
TAGCTTATCAGACTGAT	17	mir-21	Homo sapiens	Precursor	0	0	0	0	0	0	32.0794	19.2543	25.6669	0	0	0	0	0	0	0	0	0	0
GTAGCTTATCAGACTGATGT	20	mir-21	Homo sapiens	Precursor	0	0	0	0	0	0	0	0	0	0	8.62681	0	2.8756	0	0	0	0	0	0
TAGCTTATCAGACTG	15	mir-21	Homo sapiens	Precursor	0	0	0	0	0	0	0	0	0	0	8.62681	0	2.8756	0	0	0	0	0	0
GTAGCTTATCAGACTGAT	18	mir-21	Homo sapiens	Precursor	0	0	0	0	0	0	0	0	0	0	0	0	0	0	0	0	0	5401.66	2700.83
TAGCTTATCAGACTGATGTTGACTA	25	mir-21	Homo sapiens	Precursor variant	1	3.47596	64.1362	36.4791	64.673	42.1911	577.879	385.086	481.483	364.55	155.424	124.219	214.731	4293.18	10805.3	7549.23	3948.11	27032	15490.1
TAGCTTATCAGACTGATGTTGACCA	25	mir-21	Homo sapiens	Precursor variant	2	3.47596	153.875	36.4791	28.7436	55.6434	160.51	57.7629	109.136	48.6018	94.9797	43.478	62.3532	4293.18	16207.9	10250.6	0	37835.3	18917.7
TAGCTTATCAGACTGATGA	19	mir-21	Homo sapiens	Precursor variant	1	0	6.4284	0	0	1.6071	0	0	0	0	0	0	0	0	2698.54	1349.27	0	5401.66	2700.83
ACACCAGTCGATGGGCTGTCTA	22	mir-21	Homo sapiens	Precursor variant	1	0	6.4284	0	0	1.6071	0	0	0	0	0	0	0	0	0	0	0	0	0
TAGCTTATCAGACTGATGTTGACGA	25	mir-21	Homo sapiens	Precursor variant	2	0	19.2482	18.249	0	9.37431	32.0794	38.5086	35.294	72.9027	43.1623	18.6444	44.9031	0	5402.64	2701.32	0	0	0
CTTATCAGACTGATGTTGACA	21	mir-21	Homo sapiens	Precursor variant	1	0	0	9.12449	0	2.28112	0	0	0	48.6018	0	0	16.2006	0	0	0	0	0	0
CAACACCAGTCGATGGGCTGTCTA	24	mir-21	Homo sapiens	Precursor variant	1	0	0	0	0	0	0	19.2543	9.62716	0	0	6.21478	2.07159	0	0	0	0	5401.66	2700.83
CAACACCAGTCGATGGGCTGTCTTA	25	mir-21	Homo sapiens	Precursor variant	1	0	0	0	0	0	0	0	0	0	8.62681	0	2.8756	0	0	0	0	0	0
TAGCTTATCAGACTGATGTTGACTTA	26	mir-21	Homo sapiens	Precursor variant	2	0	0	0	0	0	0	0	0	0	8.62681	0	2.8756	0	0	0	0	0	0
TAGCTTATCAGACTGGTGTTGACTA	25	mir-21	Homo sapiens	Precursor variant	2	0	0	0	0	0	0	0	0	0	0	6.21478	2.07159	0	0	0	0	0	0
ATCAGACTGATGTTGAA	17	mir-21	Homo sapiens	Precursor variant	1	0	0	0	0	0	0	0	0	0	0	0	0	0	5402.64	2701.32	0	0	0
CTGTGCGTGTGACAGCGGCTGA	22	mir-210	Homo sapiens	Mature 3'	0	0	12.8199	9.12449	7.18589	7.28256	0	19.2543	9.62716	48.6018	25.9087	31.0485	35.1863	0	2698.54	1349.27	0	0	0
CTGTGCGTGTGACAGCGGCTA	21	mir-210	Homo sapiens	Mature 3' sub variant	1	0	0	0	0	0	0	0	0	0	0	0	0	0	0	0	0	5401.66	2700.83
ACTGTGCGTGTGACAGCGGCTA	22	mir-210	Homo sapiens	Mature 3' sub/super variant	1	0	0	0	0	0	0	0	0	0	0	6.21478	2.07159	0	0	0	0	0	0
ACTGTGCGTGTGACAGCGGCTGA	23	mir-210	Homo sapiens	Mature 3' super	0	0	0	0	0	0	0	0	0	0	0	6.21478	2.07159	0	0	0	986.59	0	493.295
CTGTGCGTGTGACAGCGGCTGTA	23	mir-210	Homo sapiens	Mature 3' super variant	2	0	0	0	0	0	32.0794	0	16.0397	0	0	6.21478	2.07159	0	0	0	0	10803.3	5401.66
CTGTGCGTGTGACAGCGGCTGATA	24	mir-210	Homo sapiens	Mature 3' super variant	1	0	0	0	0	0	0	0	0	0	0	18.6444	6.21478	0	0	0	0	0	0
CTGTGCGTGTGACAGCGGCCGA	22	mir-210	Homo sapiens	Mature 3' variant	1	0	0	0	0	0	0	0	0	0	0	6.21478	2.07159	0	0	0	0	0	0
AGCCCCTGCCCACCGCACACTGA	23	mir-210	Homo sapiens	Precursor variant	1	3.47596	0	0	0	0.86899	0	0	0	0	0	0	0	0	0	0	0	0	0
AGCCACTGCCCACCGCACACTGA	23	mir-210	Homo sapiens	Precursor variant	2	0	0	0	0	0	0	0	0	0	8.62681	0	2.8756	0	0	0	0	0	0
TTGGGGAAACGGCCGCTGAGTGAG	24	mir-2110	Homo sapiens	Mature 5' super	0	0	6.4284	0	0	1.6071	0	0	0	0	0	0	0	0	0	0	0	0	0
CACCGCGGTCTTTTCCTCCCACA	23	mir-2110	Homo sapiens	Precursor variant	1	0	0	0	0	0	0	0	0	0	0	0	0	4293.18	0	2146.59	0	0	0
TAACAGTCTCCAGTCACGGCCA	22	mir-212	Homo sapiens	Mature 3' super	0	0	0	0	0	0	0	0	0	0	0	6.21478	2.07159	0	0	0	0	0	0
CCTTGGCTCTAGACTGCTTACTA	23	mir-212	Homo sapiens	Mature 5' sub/super variant	1	0	0	0	0	0	0	0	0	0	0	0	0	0	0	0	0	5401.66	2700.83
TAACAGTCTCCAGTCACGGCCATA	24	mir-212	Homo sapiens	Precursor variant	2	0	0	0	0	0	0	0	0	0	8.62681	0	2.8756	0	0	0	0	0	0
GCAGCAGGCACAGACAGGCAG	21	mir-214	Homo sapiens	Mature 3' sub variant	1	3.47596	0	0	0	0.86899	0	0	0	0	0	0	0	0	0	0	0	0	0
GCAGCAGGCACAGACAGGCAA	21	mir-214	Homo sapiens	Mature 3' sub variant	2	0	0	0	0	0	0	0	0	0	0	0	0	4293.18	0	2146.59	0	0	0
CAGCAGGCACAGACAGGCAGTA	22	mir-214	Homo sapiens	Mature 3' sub/super variant	1	0	0	0	0	0	0	0	0	0	0	0	0	0	0	0	986.59	0	493.295
TACAGCAGGCACAGACAGGCAA	22	mir-214	Homo sapiens	Mature 3' sub/super variant	1	0	0	0	0	0	0	0	0	0	0	0	0	0	0	0	986.59	0	493.295
ACAGCAGGCACAGACAGCCAGTA	23	mir-214	Homo sapiens	Mature 3' super variant	2	3.47596	0	0	0	0.86899	0	0	0	0	0	0	0	0	0	0	0	0	0
GTACAGCAGGCACAGACAGGCAGA	24	mir-214	Homo sapiens	Mature 3' super variant	1	3.47596	0	0	0	0.86899	0	0	0	0	0	0	0	0	0	0	0	0	0
ACAGCAGGCGCAGACAGGCAGTTA	24	mir-214	Homo sapiens	Mature 3' super variant	2	3.47596	0	0	0	0.86899	0	0	0	0	0	0	0	0	0	0	0	0	0
ACAGCAGGCACAGACAGGCAATCA	24	mir-214	Homo sapiens	Mature 3' super variant	1	3.47596	0	0	0	0.86899	0	0	0	0	0	0	0	0	0	0	0	0	0
ACAGCGGGCACAGACAGGCAGTAA	24	mir-214	Homo sapiens	Mature 3' super variant	2	3.47596	0	0	0	0.86899	0	0	0	0	0	0	0	0	0	0	0	0	0
GTACAGCAGGCACAGACAGGCAGTA	25	mir-214	Homo sapiens	Mature 3' super variant	1	3.47596	0	0	0	0.86899	0	0	0	0	0	0	0	0	2698.54	1349.27	0	0	0
TACAGCAGGCACAGACAGGCAAA	23	mir-214	Homo sapiens	Mature 3' super variant	2	3.47596	0	0	0	0.86899	0	0	0	0	0	0	0	0	0	0	0	0	0
ACAGCAGGCGCAGACAGGCAGTA	23	mir-214	Homo sapiens	Mature 3' super variant	2	3.47596	0	0	0	0.86899	0	0	0	0	0	0	0	0	0	0	0	0	0
ACAGCAGGCACAGACAGGCAGAAA	24	mir-214	Homo sapiens	Mature 3' super variant	2	3.47596	0	0	0	0.86899	0	0	0	0	0	6.21478	2.07159	0	0	0	0	0	0
ACAGCAGGCACAGACAGGCAGTA	23	mir-214	Homo sapiens	Mature 3' super variant	1	264.022	6.4284	0	0	67.6126	64.2151	96.2716	80.2433	121.505	60.4442	18.6444	66.8644	4293.18	29711.8	17002.5	10859.5	54064	32461.8
ACAGCAGGCACAGACAGGCAGAA	23	mir-214	Homo sapiens	Mature 3' super variant	2	6.95192	0	0	0	1.73798	0	0	0	0	0	0	0	0	0	0	0	0	0
ACAGCAGGCACAGACAGGCATTA	23	mir-214	Homo sapiens	Mature 3' super variant	2	6.95192	0	0	0	1.73798	0	0	0	0	0	0	0	0	2698.54	1349.27	0	0	0
TACAGCAGGCACAGACAGGCAGA	23	mir-214	Homo sapiens	Mature 3' super variant	1	79.9052	6.4284	0	0	21.5834	0	0	0	0	8.62681	0	2.8756	17169.3	2698.54	9933.94	2961.52	0	1480.76
GCAGCAGGCACAGACAGGCAGTA	23	mir-214	Homo sapiens	Mature 3' super variant	2	10.4195	0	0	0	2.60488	0	0	0	0	0	0	0	0	2698.54	1349.27	0	0	0
ACAGCAGGCACAGACAGGCAGTAA	24	mir-214	Homo sapiens	Mature 3' super variant	1	17.3714	0	0	0	4.34286	32.0794	0	16.0397	24.3009	8.62681	0	10.9759	0	0	0	0	0	0
TACAGCAGGCACAGACAGGCAGTA	24	mir-214	Homo sapiens	Mature 3' super variant	1	79.9052	0	0	0	19.9763	32.0794	0	16.0397	24.3009	25.9087	0	16.7365	4293.18	2698.54	3495.86	1974.93	10803.3	6389.13
ACAGCAGGCACAGACAGGCAGTTA	24	mir-214	Homo sapiens	Mature 3' super variant	1	0	0	0	0	0	32.0794	0	16.0397	24.3009	0	0	8.1003	4293.18	0	2146.59	986.59	10803.3	5894.96
ACAGCAGGCACAGACAGGCAGATA	24	mir-214	Homo sapiens	Mature 3' super variant	2	0	0	0	0	0	0	19.2543	9.62716	0	0	0	0	0	0	0	0	0	0
AACAGCAGGCACAGACAGGCAGA	23	mir-214	Homo sapiens	Mature 3' super variant	2	0	0	0	0	0	0	0	0	0	8.62681	0	2.8756	0	0	0	0	0	0
TACAGCAGGCACAGACAGGCAGTTA	25	mir-214	Homo sapiens	Mature 3' super variant	1	0	0	0	0	0	0	0	0	0	0	6.21478	2.07159	0	0	0	0	0	0
TACAGCAGGCACAGACAGGCATA	23	mir-214	Homo sapiens	Mature 3' super variant	2	0	0	0	0	0	0	0	0	0	0	0	0	0	0	0	0	5401.66	2700.83
ACAGCAGGCACAGACAGGCAGA	22	mir-214	Homo sapiens	Mature 3' variant	1	111.172	12.8199	0	0	30.998	32.0794	19.2543	25.6669	48.6018	34.5355	6.21478	29.784	17169.3	8101.18	12635.3	5923.04	37835.3	21879.2
ACAGCAGGCACAGACAGGCATA	22	mir-214	Homo sapiens	Mature 3' variant	2	6.95192	0	0	0	1.73798	0	0	0	0	0	0	0	0	0	0	0	0	0
ACAGCAGGCACAGACAGGCAAA	22	mir-214	Homo sapiens	Mature 3' variant	2	0	0	0	0	0	0	0	0	0	0	0	0	0	0	0	986.59	0	493.295
ACAGCAGGCACAGACAGGTAGA	22	mir-214	Homo sapiens	Mature 3' variant	2	0	0	0	0	0	0	0	0	0	0	0	0	0	0	0	986.59	0	493.295
GCCTGTCTACACTTGCTGTGCA	22	mir-214	Homo sapiens	Mature 5' sub/super	0	31.2669	0	0	0	7.81672	0	19.2543	9.62716	0	8.62681	0	2.8756	0	0	0	0	0	0
TGCCTGTCTACACTTGCTGTGCA	23	mir-214	Homo sapiens	Mature 5' super	0	31.2669	6.4284	0	0	9.42382	32.0794	19.2543	25.6669	0	8.62681	0	2.8756	0	0	0	0	0	0
GGCCTGTCTACACTTGCTGTGCA	23	mir-214	Homo sapiens	Mature 5' super variant	1	3.47596	0	0	0	0.86899	0	0	0	0	0	0	0	0	0	0	0	0	0
TGCCTGTCTACACTTGCTGTGA	22	mir-214	Homo sapiens	Mature 5' variant	1	3.47596	0	0	0	0.86899	0	0	0	0	0	0	0	0	0	0	0	0	0
AACATCCGCTCACCTGTACAGCAGGCACAGACAGGCA	37	mir-214	Homo sapiens	Precursor	0	3.47596	0	0	0	0.86899	0	0	0	0	0	0	0	0	0	0	0	0	0
GTACAGCAGGCACAGACA	18	mir-214	Homo sapiens	Precursor	0	3.47596	0	0	0	0.86899	0	0	0	0	0	0	0	0	0	0	986.59	0	493.295
TACAGCAGGCACAGACA	17	mir-214	Homo sapiens	Precursor	0	10.4195	6.4284	0	0	4.21198	0	0	0	0	0	6.21478	2.07159	0	0	0	1974.93	5401.66	3688.3
ACAGCAGGCACAGACA	16	mir-214	Homo sapiens	Precursor	0	0	0	0	0	0	0	0	0	0	0	0	0	0	2698.54	1349.27	2961.52	10803.3	6882.42
ACAGCAGGCACAGACAGGCAGTAAC	25	mir-214	Homo sapiens	Precursor variant	1	3.47596	0	0	0	0.86899	0	0	0	0	0	0	0	0	0	0	0	0	0
ACAGCAGGCACAGACAGGCAGTAAAA	26	mir-214	Homo sapiens	Precursor variant	2	3.47596	0	0	0	0.86899	0	0	0	0	0	0	0	0	0	0	0	0	0
ACAGCAGGCACAGACAGGCAGTAAA	25	mir-214	Homo sapiens	Precursor variant	2	3.47596	0	0	0	0.86899	0	0	0	0	0	0	0	0	5402.64	2701.32	0	0	0
ACAGCAGGCACAGACAGGCAGTAATA	26	mir-214	Homo sapiens	Precursor variant	2	6.95192	0	0	0	1.73798	0	0	0	0	0	0	0	0	0	0	0	0	0
TACAGCAGGCACAGACAGGCAGTAATA	27	mir-214	Homo sapiens	Precursor variant	2	0	0	0	0	0	0	0	0	0	0	6.21478	2.07159	0	0	0	0	0	0
AAACATGGTTCCGTCAAGCAC	21	mir-218-1	Homo sapiens	Precursor	0	0	0	0	0	0	0	0	0	0	0	0	0	0	0	0	0	5401.66	2700.83
TTGTGCTTGATCTAACCAT	19	mir-218-1//mir-218-2	Homo sapiens	Mature 5' sub	0	0	0	0	0	0	0	0	0	0	0	0	0	0	0	0	0	5401.66	2700.83
TTGTGCTTGATCTAACCATGTA	22	mir-218-1//mir-218-2	Homo sapiens	Mature 5' super variant	1	0	0	9.12449	0	2.28112	0	19.2543	9.62716	0	8.62681	0	2.8756	4293.18	8101.18	6197.18	1974.93	27032	14503.5
TTGTGCTTGATCTAACCATGTGA	23	mir-218-1//mir-218-2	Homo sapiens	Mature 5' super variant	1	0	0	9.12449	0	2.28112	0	0	0	0	0	6.21478	2.07159	0	0	0	986.59	5401.66	3194.13
TTGTGCTTGATCTAACCATGTGTA	24	mir-218-1//mir-218-2	Homo sapiens	Precursor variant	2	0	6.4284	0	0	1.6071	0	0	0	0	0	0	0	0	0	0	0	0	0
GCCCCGGGCCGCGGTTC	17	mir-219-1	Homo sapiens	Precursor variant	1	0	0	0	0	0	0	0	0	0	0	0	0	0	0	0	0	5401.66	2700.83
AAGCTGCCAGTTGAAGAACA	20	mir-22	Homo sapiens	Mature 3' sub variant	1	0	6.4284	18.249	0	6.16934	0	19.2543	9.62716	0	0	0	0	0	0	0	0	0	0
AAGCTGCCAGTTGAAGAACTA	21	mir-22	Homo sapiens	Mature 3' sub variant	1	0	0	0	0	0	32.0794	19.2543	25.6669	0	25.9087	0	8.63623	0	0	0	1974.93	10803.3	6389.13
AAGCTGCCAGTTGAAGAACTGTA	23	mir-22	Homo sapiens	Mature 3' super variant	1	6.95192	108.987	36.4791	21.5577	43.494	64.2151	154.035	109.125	72.9027	43.1623	93.1708	69.7453	4293.18	18906.5	11599.8	10859.5	21630.3	16244.9
AAGCTGCCAGTTGAAGAACTGTTA	24	mir-22	Homo sapiens	Mature 3' super variant	1	0	0	9.12449	0	2.28112	0	0	0	0	0	0	0	0	0	0	986.59	0	493.295
AAGCCGCCAGTTGAAGAACTGTA	23	mir-22	Homo sapiens	Mature 3' super variant	2	0	0	0	0	0	32.0794	0	16.0397	0	0	0	0	0	0	0	0	0	0
GAGCTGCCAGTTGAAGAACTGTA	23	mir-22	Homo sapiens	Mature 3' super variant	2	0	0	0	0	0	0	0	0	0	0	0	0	0	2698.54	1349.27	0	0	0
AGGCTGCCAGTTGAAGAACTGTA	23	mir-22	Homo sapiens	Mature 3' super variant	2	0	0	0	0	0	0	0	0	0	0	0	0	0	0	0	0	5401.66	2700.83
AAGCTGCCAGTTGAAGAACTGA	22	mir-22	Homo sapiens	Mature 3' variant	1	3.47596	0	0	0	0.86899	0	0	0	0	0	6.21478	2.07159	0	0	0	986.59	5401.66	3194.13
AGTTCTTCAGTGGCAAGCTTTA	22	mir-22	Homo sapiens	Mature 5'	0	3.47596	19.2482	36.4791	14.3718	18.3938	96.2945	57.7629	77.0287	24.3009	34.5355	31.0485	29.9616	8586.35	10805.3	9695.82	1974.93	16205	9089.96
AGTTCTTCAGTGGCAAGCTTA	21	mir-22	Homo sapiens	Mature 5' sub variant	1	0	0	0	0	0	0	0	0	48.6018	0	0	16.2006	0	0	0	0	0	0
AGTTCTTCAGTGGCAAGCTTTAA	23	mir-22	Homo sapiens	Mature 5' super variant	1	0	0	0	0	0	0	0	0	0	0	0	0	0	2698.54	1349.27	0	0	0
GGTTCTTCAGTGGCAAGCTTTA	22	mir-22	Homo sapiens	Mature 5' variant	1	0	0	9.12449	0	2.28112	0	0	0	0	0	6.21478	2.07159	0	0	0	0	0	0
AGTTCTTCAGTGGTAAGCTTTA	22	mir-22	Homo sapiens	Mature 5' variant	1	0	0	0	0	0	0	0	0	0	0	0	0	4293.18	0	2146.59	0	0	0
AGTTCTTAAGTGGCAAGCTTTA	22	mir-22	Homo sapiens	Mature 5' variant	1	0	0	0	0	0	0	0	0	0	0	0	0	0	0	0	0	5401.66	2700.83
AGCTACATTGTCTGCTGGGTTT	22	mir-221	Homo sapiens	Mature 3' sub	0	0	0	0	0	0	0	0	0	24.3009	0	0	8.1003	0	0	0	0	0	0
AGCTACATTGTCTGCTGGGTTA	22	mir-221	Homo sapiens	Mature 3' sub variant	1	0	6.4284	0	0	1.6071	160.51	0	80.2548	24.3009	43.1623	12.4296	26.6309	0	2698.54	1349.27	986.59	37835.3	19411
AGCTACATTGTCTGCTGGTTTA	22	mir-221	Homo sapiens	Mature 3' sub variant	2	0	6.4284	0	0	1.6071	32.0794	19.2543	25.6669	0	17.2819	0	5.76063	0	0	0	1974.93	10803.3	6389.13
AGCTACATTGTCTGCTGGGTA	21	mir-221	Homo sapiens	Mature 3' sub variant	1	0	6.4284	9.12449	7.18589	5.68469	64.2151	19.2543	41.7347	24.3009	25.9087	12.4296	20.8797	0	13503.8	6751.91	986.59	21630.3	11308.5
AGCTACATTGTCTGCTGGTTA	21	mir-221	Homo sapiens	Mature 3' sub variant	2	0	12.8199	0	0	3.20496	0	0	0	0	0	0	0	0	0	0	0	0	0
AGCTACATTGTCTGCTGGGTTTCA	24	mir-221	Homo sapiens	Mature 3' super	0	0	32.0681	0	43.1153	18.7959	128.43	173.289	150.859	72.9027	69.071	93.1708	78.3815	0	10805.3	5402.64	1974.93	32433.7	17204.3
AGCTACATTGTCTGCTGGGTTTTA	24	mir-221	Homo sapiens	Mature 3' super variant	1	3.47596	0	0	0	0.86899	224.725	0	112.362	0	17.2819	24.8337	14.0385	0	0	0	0	0	0
GGCTACATTGTCTGCTGGGTTTCA	24	mir-221	Homo sapiens	Mature 3' super variant	1	0	6.4284	0	0	1.6071	0	0	0	0	0	0	0	0	0	0	0	0	0
AGCTACATTGTCTGCTGGGTTTCTA	25	mir-221	Homo sapiens	Mature 3' super variant	2	0	19.2482	9.12449	0	7.09318	32.0794	57.7629	44.9212	0	17.2819	18.6444	11.9754	0	2698.54	1349.27	0	0	0
AGCTACATTGTCTGCTGGGTTTCGA	25	mir-221	Homo sapiens	Mature 3' super variant	2	0	0	0	7.18589	1.79647	0	19.2543	9.62716	0	0	6.21478	2.07159	0	0	0	0	0	0
AGCTACATTGTCTGCTGGGTTATA	24	mir-221	Homo sapiens	Mature 3' super variant	2	0	0	0	0	0	0	0	0	0	0	6.21478	2.07159	0	0	0	0	0	0
AGCTACATTGTCTGCTGGGTTCTA	24	mir-221	Homo sapiens	Mature 3' super variant	2	0	0	0	0	0	0	0	0	0	0	0	0	0	0	0	0	5401.66	2700.83
AGCTACATTGTCTGTTGGGTTTA	23	mir-221	Homo sapiens	Mature 3' variant	2	0	6.4284	0	0	1.6071	0	0	0	0	0	0	0	0	0	0	0	0	0
AGCTACATTGTCTGCTGGGTTTA	23	mir-221	Homo sapiens	Mature 3' variant	1	0	57.7078	54.7281	50.3012	40.6843	385.234	192.543	288.889	48.6018	181.304	142.838	124.248	0	37812.9	18906.5	1974.93	54064	28019.5
GGCTACATTGTCTGCTGGGTTTA	23	mir-221	Homo sapiens	Mature 3' variant	2	0	0	9.12449	0	2.28112	0	0	0	0	17.2819	6.21478	7.83223	0	2698.54	1349.27	0	5401.66	2700.83
AGCTACATTGTCTGCTGGTTTTA	23	mir-221	Homo sapiens	Mature 3' variant	2	0	0	0	0	0	32.0794	0	16.0397	0	0	0	0	0	0	0	0	0	0
AGCTACATTGTCTGCTGGGTTCA	23	mir-221	Homo sapiens	Mature 3' variant	2	0	0	0	0	0	0	0	0	0	0	0	0	0	0	0	0	5401.66	2700.83
ACCTGGCATACAATGTAGATA	21	mir-221	Homo sapiens	Mature 5' sub variant	1	0	0	0	0	0	0	0	0	0	0	0	0	0	0	0	0	5401.66	2700.83
AACCTGGCATACAATGTAGATTTA	24	mir-221	Homo sapiens	Mature 5' super variant	1	0	6.4284	0	0	1.6071	0	0	0	0	0	0	0	0	0	0	0	0	0
CTACATTGTCTGCTG	15	mir-221	Homo sapiens	Precursor	0	0	0	0	0	0	32.0794	0	16.0397	0	0	0	0	0	0	0	0	0	0
ACCTGGCATACAATGTAGA	19	mir-221	Homo sapiens	Precursor	0	0	0	0	0	0	0	0	0	0	0	0	0	0	0	0	986.59	0	493.295
GGCTACATTGTCTGCTG	17	mir-221	Homo sapiens	Precursor variant	1	0	0	0	0	0	32.0794	0	16.0397	0	0	0	0	0	0	0	0	0	0
AGCTACATTGTCTGCTGGGTTTCATA	26	mir-221	Homo sapiens	Precursor variant	2	0	0	0	0	0	0	0	0	0	8.62681	0	2.8756	0	0	0	0	0	0
AGCTACATTGTCTGCTGGGA	20	mir-221	Homo sapiens	Precursor variant	1	0	0	0	0	0	0	0	0	0	8.62681	0	2.8756	0	0	0	0	5401.66	2700.83
ACCTGGCATACAATGTAGATTTCTA	25	mir-221	Homo sapiens	Precursor variant	1	0	0	0	0	0	0	0	0	0	8.62681	0	2.8756	0	0	0	0	0	0
ACCTGGCATACAATGTAGATTTCTGTA	27	mir-221	Homo sapiens	Precursor variant	1	0	0	0	0	0	0	0	0	0	0	12.4296	4.14319	0	0	0	0	0	0
AGCTACATCTGGCTACTGGA	20	mir-222	Homo sapiens	Mature 3' sub variant	1	0	6.4284	0	0	1.6071	0	0	0	0	0	0	0	0	0	0	0	5401.66	2700.83
AGCTACATCTGGCTACTGGGTA	22	mir-222	Homo sapiens	Mature 3' super variant	1	0	6.4284	36.4791	7.18589	12.5233	128.43	0	64.2151	97.2036	8.62681	6.21478	37.3484	0	0	0	986.59	16205	8595.79
AGCTACATCTGGCTACTGGGTCA	23	mir-222	Homo sapiens	Mature 3' super variant	1	0	0	0	0	0	64.2151	19.2543	41.7347	0	0	0	0	0	0	0	0	0	0
AGCTACATCTGGCTACTGGGA	21	mir-222	Homo sapiens	Mature 3' variant	1	0	0	0	7.18589	1.79647	32.0794	0	16.0397	48.6018	0	0	16.2006	0	0	0	0	0	0
GGCTACATCTGGCTACTGGGA	21	mir-222	Homo sapiens	Mature 3' variant	2	0	0	0	0	0	0	0	0	24.3009	0	0	8.1003	0	0	0	0	0	0
AGCTACATCTGGCTACTGGGTCTC	24	mir-222	Homo sapiens	Precursor	0	0	0	0	0	0	32.0794	0	16.0397	0	0	12.4296	4.14319	0	0	0	986.59	0	493.295
CCTGTCTTTCGTAATCAGCA	20	mir-222	Homo sapiens	Precursor	0	0	0	0	0	0	0	0	0	0	8.62681	0	2.8756	0	0	0	0	0	0
AGCTACATCTGGCTACTGGGTCTA	24	mir-222	Homo sapiens	Precursor variant	1	3.47596	12.8199	0	0	4.07395	96.2945	19.2543	57.7744	0	17.2819	43.478	20.2533	0	2698.54	1349.27	0	16205	8102.5
AGCTACATCTGGCTACTGGGTCTCGA	26	mir-222	Homo sapiens	Precursor variant	2	0	6.4284	0	0	1.6071	0	0	0	0	0	0	0	0	0	0	0	0	0
AGCTACATCTGGCTACTGGGTCTCTA	26	mir-222	Homo sapiens	Precursor variant	1	0	6.4284	0	0	1.6071	32.0794	19.2543	25.6669	48.6018	0	24.8337	24.4785	0	0	0	0	0	0
CTACATCTGGCTACTGGGTCTCCA	24	mir-222	Homo sapiens	Precursor variant	2	0	0	0	7.18589	1.79647	0	0	0	0	0	0	0	0	2698.54	1349.27	0	0	0
AGCTACATCTGGCTACTGGGTCTCA	25	mir-222	Homo sapiens	Precursor variant	1	0	0	0	0	0	32.0794	19.2543	25.6669	0	0	0	0	0	0	0	0	0	0
AGCTACATCTGGCTACTGGGTCTTA	25	mir-222	Homo sapiens	Precursor variant	2	0	0	0	0	0	32.0794	0	16.0397	0	0	6.21478	2.07159	0	0	0	0	0	0
AGCTACATCTGGCTACTGGGTCTCATA	27	mir-222	Homo sapiens	Precursor variant	2	0	0	0	0	0	0	0	0	0	0	6.21478	2.07159	0	0	0	0	0	0
TGTCAGTTTGTCAAATACCCCA	22	mir-223	Homo sapiens	Mature 3'	0	0	0	0	0	0	0	0	0	0	0	12.4296	4.14319	4293.18	10805.3	7549.23	0	16205	8102.5
GTCAGTTTGTCAAATACCCCA	21	mir-223	Homo sapiens	Mature 3' sub	0	0	0	0	0	0	0	38.5086	19.2543	0	0	0	0	0	0	0	0	0	0
GTCAGTTTGTCAAATACCCCAA	22	mir-223	Homo sapiens	Mature 3' sub/super	0	0	0	0	0	0	0	0	0	0	0	0	0	0	2698.54	1349.27	0	0	0
TGTCAGTTTGTCAAATACCCCAA	23	mir-223	Homo sapiens	Mature 3' super	0	3.47596	0	0	0	0.86899	0	0	0	0	0	0	0	0	2698.54	1349.27	0	5401.66	2700.83
TGTCAGTTTGTCAAATACCCCAGA	24	mir-223	Homo sapiens	Mature 3' super variant	2	0	0	0	0	0	0	0	0	0	0	0	0	0	0	0	0	5401.66	2700.83
TGTCAGTTTGTCAAATACCCCATA	24	mir-223	Homo sapiens	Mature 3' super variant	2	0	0	0	0	0	0	0	0	0	0	0	0	0	0	0	0	5401.66	2700.83
TGTCAGTTTGTCAAATACCCAA	22	mir-223	Homo sapiens	Mature 3' variant	1	0	6.4284	0	0	1.6071	0	0	0	0	0	0	0	0	0	0	0	0	0
TGTCAGTTTGTCAAATA	17	mir-223	Homo sapiens	Precursor	0	0	0	0	0	0	0	0	0	0	0	0	0	0	0	0	0	10803.3	5401.66
GTCAGTTTGTCAAATACCCCAATA	24	mir-223	Homo sapiens	Precursor variant	2	0	0	0	7.18589	1.79647	0	0	0	0	0	0	0	0	0	0	0	0	0
AAATGGTGCCCTAGTGACTACA	22	mir-224	Homo sapiens	Mature 3' sub	0	0	0	0	0	0	0	0	0	0	8.62681	0	2.8756	0	0	0	986.59	0	493.295
CAAGTCACTAGTGGTTCCGTTTA	23	mir-224	Homo sapiens	Mature 5' super	0	0	0	0	14.3718	3.59295	32.0794	38.5086	35.294	0	17.2819	6.21478	7.83223	4293.18	2698.54	3495.86	2961.52	32433.7	17697.6
CAAGTCACTAGTGGTTCCGTTA	22	mir-224	Homo sapiens	Mature 5' super variant	1	0	25.6397	0	7.18589	8.2064	0	0	0	0	0	0	0	12876.2	2698.54	7787.36	3948.11	0	1974.06
CAAGTCACTAGTGGTTCCGTA	21	mir-224	Homo sapiens	Mature 5' variant	1	0	0	0	0	0	0	0	0	0	0	0	0	0	0	0	986.59	0	493.295
CAAGTCACTAGTGGTTCCGTTTAG	24	mir-224	Homo sapiens	Precursor	0	0	0	0	0	0	0	77.0173	38.5086	24.3009	34.5355	24.8337	27.89	0	0	0	2961.52	0	1480.76
TCACATTGCCAGGGATTTCC	20	mir-23a	Homo sapiens	Mature 3' sub	0	0	0	9.12449	0	2.28112	0	19.2543	9.62716	0	0	6.21478	2.07159	0	0	0	0	0	0
GTCACATTGCCAGGGATTTC	20	mir-23a	Homo sapiens	Mature 3' sub variant	1	0	0	0	0	0	0	0	0	0	0	0	0	0	0	0	0	5401.66	2700.83
TCACATTGCCAGGGATTTCCAA	22	mir-23a	Homo sapiens	Mature 3' sub/super	0	0	6.4284	0	7.18589	3.40357	0	0	0	0	0	0	0	0	0	0	0	0	0
TCACATTGCCAGGGATTTCCA	21	mir-23a	Homo sapiens	Mature 3' sub/super	0	0	6.4284	9.12449	0	3.88822	32.0794	0	16.0397	0	8.62681	0	2.8756	0	5402.64	2701.32	986.59	0	493.295
ATCACATTGCCAGGGATTTCCA	22	mir-23a	Homo sapiens	Mature 3' super	0	100.744	647.606	528.994	1372.62	662.491	1926.23	2002.57	1964.4	704.8	889.296	807.413	800.503	72970.6	132345	102658	76012.9	405409	240711
ATCACATTGCCAGGGATTTCCAA	23	mir-23a	Homo sapiens	Mature 3' super	0	10.4195	108.987	63.8526	79.0448	65.576	128.43	134.78	131.605	0	17.2819	18.6444	11.9754	4293.18	8101.18	6197.18	3948.11	10803.3	7375.72
AATCACATTGCCAGGGATTTCCA	23	mir-23a	Homo sapiens	Mature 3' super	0	0	6.4284	0	7.18589	3.40357	32.0794	38.5086	35.294	24.3009	8.62681	12.4296	15.1191	0	0	0	0	0	0
GTCACATTGCCAGGGATTTCCA	22	mir-23a	Homo sapiens	Mature 3' super variant	1	3.47596	12.8199	9.12449	14.3718	9.94802	32.0794	0	16.0397	0	8.62681	12.4296	7.01879	0	0	0	986.59	10803.3	5894.96
ATCACATCGCCAGGGATTTCCA	22	mir-23a	Homo sapiens	Mature 3' super variant	1	3.47596	6.4284	0	7.18589	4.27256	0	0	0	0	0	0	0	0	0	0	0	0	0
GATCACATTGCCAGGGATTTCCA	23	mir-23a	Homo sapiens	Mature 3' super variant	1	0	6.4284	0	0	1.6071	0	0	0	0	8.62681	0	2.8756	0	0	0	0	0	0
ATCACATTGCCAGGGACTTCCA	22	mir-23a	Homo sapiens	Mature 3' super variant	1	0	0	9.12449	0	2.28112	0	0	0	0	0	0	0	0	0	0	0	0	0
ATCACATTGCCAGGGATTTCCGA	23	mir-23a	Homo sapiens	Mature 3' super variant	1	0	0	0	7.18589	1.79647	0	0	0	0	0	0	0	0	0	0	0	0	0
ATCACATTTCCAGGGATTTCCA	22	mir-23a	Homo sapiens	Mature 3' super variant	1	0	0	0	7.18589	1.79647	0	0	0	0	0	0	0	0	0	0	0	0	0
ATTCACATTGCCAGGGATTTCCA	23	mir-23a	Homo sapiens	Mature 3' super variant	1	0	0	0	7.18589	1.79647	0	0	0	0	0	0	0	0	0	0	0	0	0
ATCACATTGCCAGGGTATTCCA	22	mir-23a	Homo sapiens	Mature 3' super variant	2	0	0	0	7.18589	1.79647	0	0	0	0	0	0	0	0	0	0	0	0	0
ACCACATTGCCAGGGATTTCCA	22	mir-23a	Homo sapiens	Mature 3' super variant	1	0	0	0	0	0	0	19.2543	9.62716	0	0	0	0	0	0	0	0	0	0
ATCACACTGCCAGGGATTTCCA	22	mir-23a	Homo sapiens	Mature 3' super variant	1	0	0	0	0	0	0	19.2543	9.62716	0	0	0	0	0	0	0	0	0	0
ATCACATTGCCGGGGATTTCCA	22	mir-23a	Homo sapiens	Mature 3' super variant	1	0	0	0	0	0	0	0	0	0	8.62681	0	2.8756	0	0	0	0	0	0
ATCACATTACCAGGGATTTCCA	22	mir-23a	Homo sapiens	Mature 3' super variant	1	0	0	0	0	0	0	0	0	0	8.62681	0	2.8756	0	0	0	0	0	0
ATCCCATTGCCAGGGATTTCCA	22	mir-23a	Homo sapiens	Mature 3' super variant	1	0	0	0	0	0	0	0	0	0	0	6.21478	2.07159	0	0	0	0	0	0
CATCACATTGCCAGGGATTTCCA	23	mir-23a	Homo sapiens	Mature 3' super variant	1	0	0	0	0	0	0	0	0	0	0	6.21478	2.07159	0	0	0	0	0	0
ATCACGTTGCCAGGGATTTCCGA	23	mir-23a	Homo sapiens	Mature 3' super variant	2	0	0	0	0	0	0	0	0	0	0	0	0	0	0	0	0	5401.66	2700.83
ATCACATTGCCAGGGATTTCCCA	23	mir-23a	Homo sapiens	Mature 3' super variant	1	0	0	0	0	0	0	0	0	0	0	0	0	0	0	0	0	5401.66	2700.83
ATCACATTGCCAGGGATTTCA	21	mir-23a	Homo sapiens	Mature 3' variant	1	0	25.6397	9.12449	35.9295	17.6734	128.43	77.0173	102.724	24.3009	17.2819	31.0485	24.2104	0	10805.3	5402.64	3948.11	32433.7	18190.9
GTCACATTGCCAGGGATTTCC	21	mir-23a	Homo sapiens	Mature 3' variant	1	0	0	0	14.3718	3.59295	32.0794	0	16.0397	0	8.62681	6.21478	4.9472	4293.18	0	2146.59	0	5401.66	2700.83
ATCACGTTGCCAGGGATTTCA	21	mir-23a	Homo sapiens	Mature 3' variant	2	0	0	0	0	0	0	0	0	0	0	6.21478	2.07159	0	0	0	0	0	0
ATCACATTGCCAGGGATTTAA	21	mir-23a	Homo sapiens	Mature 3' variant	2	0	0	0	0	0	0	0	0	0	0	6.21478	2.07159	0	0	0	0	0	0
GGGTTCCTGGGGATGGGATTA	21	mir-23a	Homo sapiens	Mature 5' sub variant	1	0	0	0	0	0	0	0	0	0	0	0	0	0	0	0	0	5401.66	2700.83
GGGGTTCCTGGGGATGGGATA	21	mir-23a	Homo sapiens	Mature 5' sub variant	1	0	0	0	0	0	0	0	0	0	0	0	0	0	0	0	0	5401.66	2700.83
GGGGTTCCTGGGGATGGGATTTGC	24	mir-23a	Homo sapiens	Mature 5' super	0	0	0	0	0	0	0	0	0	0	0	0	0	0	0	0	0	5401.66	2700.83
GGGGTTCCTGGGGATGGGATTTA	23	mir-23a	Homo sapiens	Mature 5' super variant	1	0	0	0	0	0	0	0	0	0	0	0	0	0	5402.64	2701.32	0	10803.3	5401.66
GGGGTTCCTGGGGATGGGATTTGA	24	mir-23a	Homo sapiens	Mature 5' super variant	1	0	0	0	0	0	0	0	0	0	0	0	0	0	0	0	0	5401.66	2700.83
GGGGTTCCTGGGGATGGGATTA	22	mir-23a	Homo sapiens	Mature 5' variant	1	0	0	0	0	0	0	0	0	0	0	0	0	0	0	0	0	10803.3	5401.66
ATCACATTGCCAGGGATTTCCAGA	24	mir-23a	Homo sapiens	Precursor variant	2	3.47596	0	0	0	0.86899	0	0	0	0	0	0	0	0	0	0	0	0	0
ATCACATTGCCAGGGATTTCCAAA	24	mir-23a	Homo sapiens	Precursor variant	1	3.47596	0	0	7.18589	2.66546	0	0	0	0	0	0	0	0	0	0	0	0	0
ATCACATTGCCAGGGATTTCCAATA	25	mir-23a	Homo sapiens	Precursor variant	2	13.8955	38.4596	27.3546	57.4871	34.2992	64.2151	0	32.1075	0	8.62681	12.4296	7.01879	0	0	0	1974.93	5401.66	3688.3
TCGCATTGCCAGGGATTTCCAACA	24	mir-23a	Homo sapiens	Precursor variant	2	0	6.4284	0	0	1.6071	0	0	0	0	0	0	0	0	0	0	0	0	0
ATCACATTGCCAGGGATTTCCATA	24	mir-23a	Homo sapiens	Precursor variant	2	0	32.0681	36.4791	57.4871	31.5086	32.0794	77.0173	54.5483	24.3009	51.8174	43.478	39.8654	0	2698.54	1349.27	2961.52	0	1480.76
GCATTGCCAGGGATTTCCA	19	mir-23a	Homo sapiens	Precursor variant	1	0	0	0	7.18589	1.79647	0	0	0	0	0	0	0	0	0	0	0	0	0
GTCACATTGCCAGGGATTTCCAACA	25	mir-23a	Homo sapiens	Precursor variant	2	0	0	0	7.18589	1.79647	0	0	0	0	0	0	0	0	0	0	0	0	0
TCACATTGCCAGGGATTTCCAACA	24	mir-23a	Homo sapiens	Precursor variant	1	0	0	0	14.3718	3.59295	0	0	0	0	8.62681	6.21478	4.9472	0	0	0	0	0	0
TCACATTGCCAGGGATTTCCAATA	24	mir-23a	Homo sapiens	Precursor variant	2	0	0	0	0	0	0	0	0	0	0	6.21478	2.07159	0	0	0	0	0	0
TCACATTGCCAGGGATTTCCATA	23	mir-23a	Homo sapiens	Precursor variant	2	0	0	0	0	0	0	0	0	0	0	0	0	0	0	0	0	5401.66	2700.83
GGGGTTCCTGGGGATGGGATTTGCTA	26	mir-23a	Homo sapiens	Precursor variant	1	0	0	0	0	0	0	0	0	0	0	0	0	0	0	0	0	10803.3	5401.66
ATCACATTGCCAGGGATTCC	20	mir-23a//mir-23b	Homo sapiens	Mature 3' sub variant	1	0	0	0	0	0	0	0	0	0	8.62681	0	2.8756	0	0	0	0	0	0
ATCACATTGCCAGGGATTCCAA	22	mir-23a//mir-23b	Homo sapiens	Mature 3' super variant	2	0	6.4284	9.12449	21.5577	9.27764	0	0	0	0	0	0	0	0	0	0	0	0	0
ATCACATTGCCAGGGATTCCA	21	mir-23a//mir-23b	Homo sapiens	Mature 3' variant	2	3.47596	44.8879	0	28.7436	19.2769	96.2945	134.78	115.537	243.046	25.9087	12.4296	93.7947	0	0	0	2961.52	10803.3	6882.42
ATCACATTGCCAGGGA	16	mir-23a//mir-23b	Homo sapiens	Precursor	0	0	19.2482	36.4791	28.7436	21.1177	32.0794	96.2716	64.1755	0	25.9087	24.8337	16.9141	0	5402.64	2701.32	0	32433.7	16216.8
ATCACATTGCCAGGGAT	17	mir-23a//mir-23b	Homo sapiens	Precursor	0	0	0	9.12449	7.18589	4.07759	0	0	0	0	0	0	0	0	0	0	0	0	0
TCACATTGCCAGGGATA	17	mir-23a//mir-23b	Homo sapiens	Precursor variant	1	0	0	0	0	0	0	0	0	0	0	0	0	0	2698.54	1349.27	0	0	0
TCACATTGCCAGGGATTAC	19	mir-23b	Homo sapiens	Mature 3' sub	0	0	0	0	0	0	0	0	0	0	0	0	0	0	0	0	0	5401.66	2700.83
ATCACATTGCCAGGGATCA	19	mir-23b	Homo sapiens	Mature 3' sub variant	1	0	0	0	0	0	0	0	0	0	0	6.21478	2.07159	0	0	0	0	0	0
GTCACATTGCCAGGGATTA	19	mir-23b	Homo sapiens	Mature 3' sub variant	1	0	0	0	0	0	0	0	0	0	0	0	0	0	0	0	0	5401.66	2700.83
AATCACATTGCCAGGGATTACCAC	24	mir-23b	Homo sapiens	Mature 3' super	0	3.47596	0	0	0	0.86899	0	0	0	0	0	0	0	0	0	0	0	0	0
ATCACATTGCCAGGGATTACCA	22	mir-23b	Homo sapiens	Mature 3' super	0	13.8955	0	27.3546	28.7436	17.4984	96.2945	231.052	163.673	72.9027	51.8174	118.005	80.9082	4293.18	5402.64	4847.91	986.59	59465.7	30226.1
ATCACATTGCCAGGGATTACCAC	23	mir-23b	Homo sapiens	Mature 3' super	0	20.8474	0	0	14.3718	8.80479	32.0794	57.7629	44.9212	0	8.62681	49.6928	19.4399	0	0	0	1974.93	10803.3	6389.13
GATCACATTGCCAGGGATTACCA	23	mir-23b	Homo sapiens	Mature 3' super variant	1	0	0	9.12449	0	2.28112	0	0	0	0	0	0	0	0	0	0	0	0	0
ACCACATTGCCAGGGATTACCA	22	mir-23b	Homo sapiens	Mature 3' super variant	1	0	0	0	0	0	0	0	0	0	0	6.21478	2.07159	0	0	0	0	0	0
ATCACATTGCCAGGGATTACA	21	mir-23b	Homo sapiens	Mature 3' variant	1	0	6.4284	0	0	1.6071	0	0	0	0	8.62681	18.6444	9.09039	0	0	0	986.59	0	493.295
ATCACATTGCCAGGGATTATA	21	mir-23b	Homo sapiens	Mature 3' variant	2	0	0	0	7.18589	1.79647	0	0	0	0	0	0	0	0	0	0	0	0	0
TCACATTGCCAGGGATTACCACA	23	mir-23b	Homo sapiens	Precursor variant	1	3.47596	0	0	0	0.86899	0	0	0	0	0	0	0	0	0	0	0	0	0
ATCACATTGCCAGGGATTACCACTA	25	mir-23b	Homo sapiens	Precursor variant	2	6.95192	0	45.6036	28.7436	20.3248	288.94	154.035	221.487	48.6018	60.4442	55.9076	54.9845	0	0	0	0	10803.3	5401.66
ATCACATTGCCAGGGATTACCATA	24	mir-23b	Homo sapiens	Precursor variant	2	0	0	9.12449	0	2.28112	0	0	0	0	0	12.4296	4.14319	0	0	0	0	0	0
ATCACATTGCCAGGGATTACCACA	24	mir-23b	Homo sapiens	Precursor variant	1	0	0	9.12449	7.18589	4.07759	0	57.7629	28.8815	0	0	0	0	0	0	0	0	0	0
ATCACATTGCCAGGGATTACCACGTA	26	mir-23b	Homo sapiens	Precursor variant	1	0	0	0	0	0	0	0	0	24.3009	0	0	8.1003	0	0	0	0	0	0
TCACATTGCCAGGGATTACCACTTA	25	mir-23b	Homo sapiens	Precursor variant	2	0	0	0	0	0	0	0	0	0	0	6.21478	2.07159	0	0	0	0	0	0
TCACATTGCCAGGGATTACCACTA	24	mir-23b	Homo sapiens	Precursor variant	2	0	0	0	0	0	0	0	0	0	0	6.21478	2.07159	0	0	0	0	0	0
GCTCAGTTCAGCAGGAACAGGA	22	mir-24-1	Homo sapiens	Mature 3' sub/super	0	0	0	0	0	0	0	19.2543	9.62716	0	0	0	0	0	0	0	0	0	0
GGCTCAGTTCAGCAGGAACAGTA	23	mir-24-1	Homo sapiens	Mature 3' sub/super variant	1	0	6.4284	9.12449	7.18589	5.68469	32.0794	0	16.0397	24.3009	0	6.21478	10.1719	0	0	0	0	0	0
GCTCAGTTCAGCAGGAACAGTA	22	mir-24-1	Homo sapiens	Mature 3' sub/super variant	1	0	0	0	0	0	0	0	0	24.3009	0	6.21478	10.1719	0	0	0	0	0	0
TGGCTCAGTTCAGCAGGAACAGTA	24	mir-24-1	Homo sapiens	Mature 3' super variant	1	41.6864	532.19	392.183	366.514	333.143	1669.37	1444.13	1556.75	1117.95	561.195	378.847	685.998	42925.1	97236.5	70080.8	44422.8	421614	233018
TGGCTTAGTTCAGCAGGAACAGTA	24	mir-24-1	Homo sapiens	Mature 3' super variant	2	0	6.4284	0	0	1.6071	0	0	0	0	0	0	0	0	0	0	0	0	0
GTGGCTCAGTTCAGCAGGAACAGTA	25	mir-24-1	Homo sapiens	Mature 3' super variant	2	0	6.4284	0	0	1.6071	0	0	0	0	0	0	0	0	0	0	0	0	0
TGGCTCAGTTCAACAGGAACAGTA	24	mir-24-1	Homo sapiens	Mature 3' super variant	2	0	6.4284	0	0	1.6071	0	0	0	0	0	0	0	0	0	0	0	0	0
TGGCTCAGTTCAGCAGAAACAGTA	24	mir-24-1	Homo sapiens	Mature 3' super variant	2	0	0	0	7.18589	1.79647	0	0	0	0	0	0	0	0	0	0	0	0	0
CGGCTCAGTTCAGCAGGAACAGTA	24	mir-24-1	Homo sapiens	Mature 3' super variant	2	0	0	0	7.18589	1.79647	0	0	0	24.3009	0	0	8.1003	0	0	0	0	0	0
TTGGCTCAGTTCAGCAGGAACAGTA	25	mir-24-1	Homo sapiens	Mature 3' super variant	2	0	0	0	7.18589	1.79647	0	0	0	0	0	0	0	0	0	0	0	0	0
TGACTCAGTTCAGCAGGAACAGTA	24	mir-24-1	Homo sapiens	Mature 3' super variant	2	0	0	0	7.18589	1.79647	0	0	0	0	0	0	0	0	0	0	0	0	0
TGGCTCAGTTCGGCAGGAACAGTA	24	mir-24-1	Homo sapiens	Mature 3' super variant	2	0	0	0	0	0	0	19.2543	9.62716	0	0	0	0	0	2698.54	1349.27	0	0	0
TGGCTCAGTTCAGCAGGAACAATA	24	mir-24-1	Homo sapiens	Mature 3' super variant	2	0	0	0	0	0	0	19.2543	9.62716	0	0	6.21478	2.07159	0	0	0	0	0	0
TGGCTCAGTTCAGCAGGAACAGAA	24	mir-24-1	Homo sapiens	Mature 3' super variant	1	0	0	0	0	0	0	0	0	0	0	6.21478	2.07159	0	0	0	0	0	0
TGGCTCAGTTCAGCAGTAACAGTA	24	mir-24-1	Homo sapiens	Mature 3' super variant	2	0	0	0	0	0	0	0	0	0	0	6.21478	2.07159	0	0	0	0	0	0
TGGCTCAGTTCAGCGGGAACAGTA	24	mir-24-1	Homo sapiens	Mature 3' super variant	2	0	0	0	0	0	0	0	0	0	0	0	0	0	2698.54	1349.27	0	0	0
TGGCCCAGTTCAGCAGGAACAGTA	24	mir-24-1	Homo sapiens	Mature 3' super variant	2	0	0	0	0	0	0	0	0	0	0	0	0	0	0	0	0	5401.66	2700.83
GGTGCCTACTGAGCTGATATCAGTA	25	mir-24-1	Homo sapiens	Mature 5' super variant	1	3.47596	0	0	0	0.86899	0	0	0	0	0	0	0	0	0	0	0	0	0
GTGCCTACTGAGCTGATATCAGTTA	25	mir-24-1	Homo sapiens	Mature 5' super variant	1	0	0	0	0	0	0	0	0	0	0	6.21478	2.07159	0	0	0	0	0	0
TGGCTCAGTTCAGCAGGAACAGTAC	25	mir-24-1	Homo sapiens	Precursor variant	2	0	0	0	0	0	0	0	0	24.3009	0	0	8.1003	0	0	0	0	0	0
TGGCTCAGTTCAGCAGGAACAG	22	mir-24-1//mir-24-2	Homo sapiens	Mature 3'	0	114.64	301.359	337.455	495.86	312.328	513.664	462.104	487.884	121.505	129.515	180.101	143.707	30045.5	67524.7	48785.1	25667.1	108104	66885.7
TGGCTCAGTTCAGCAGGAACA	21	mir-24-1//mir-24-2	Homo sapiens	Mature 3' sub	0	3.47596	19.2482	18.249	107.805	37.1946	64.2151	115.526	89.8705	0	8.62681	37.2632	15.2967	0	10805.3	5402.64	1974.93	16205	9089.96
GCTCAGTTCAGCAGGAAC	18	mir-24-1//mir-24-2	Homo sapiens	Mature 3' sub	0	0	0	0	0	0	32.0794	0	16.0397	0	0	0	0	0	0	0	0	0	0
TGGCTCAGTTCAGCAGGAAA	20	mir-24-1//mir-24-2	Homo sapiens	Mature 3' sub variant	1	0	0	9.12449	28.7436	9.46701	0	19.2543	9.62716	24.3009	0	0	8.1003	0	8101.18	4050.59	3948.11	10803.3	7375.72
TGGCTCAGTTCAGCAGGAGCA	21	mir-24-1//mir-24-2	Homo sapiens	Mature 3' sub variant	1	0	0	9.12449	0	2.28112	0	0	0	0	0	0	0	0	0	0	0	0	0
TGGCTCAGTTCAGCAGGAAAA	21	mir-24-1//mir-24-2	Homo sapiens	Mature 3' sub variant	1	0	0	0	7.18589	1.79647	0	0	0	0	0	0	0	0	0	0	0	0	0
TGGCTCAGTTCAGCAGGATTA	21	mir-24-1//mir-24-2	Homo sapiens	Mature 3' sub variant	2	0	0	0	0	0	0	0	0	0	0	0	0	0	0	0	0	5401.66	2700.83
TGGCTCAGTTCAGCAGGAAGA	21	mir-24-1//mir-24-2	Homo sapiens	Mature 3' sub variant	1	0	0	0	0	0	0	0	0	0	0	0	0	0	0	0	0	5401.66	2700.83
GCTCAGTTCAGCAGGAACAGA	21	mir-24-1//mir-24-2	Homo sapiens	Mature 3' sub/super variant	1	0	0	0	0	0	0	0	0	0	8.62681	0	2.8756	0	0	0	0	0	0
GGCTCAGTTCAGCAGGAACAGA	22	mir-24-1//mir-24-2	Homo sapiens	Mature 3' sub/super variant	1	0	0	0	0	0	0	0	0	0	0	6.21478	2.07159	0	0	0	0	0	0
GTGGCTCAGTTCAGCAGGAACA	22	mir-24-1//mir-24-2	Homo sapiens	Mature 3' sub/super variant	1	0	0	0	0	0	0	0	0	0	0	0	0	0	0	0	986.59	0	493.295
TGGCTCAGTTCAGCAGGAACAGA	23	mir-24-1//mir-24-2	Homo sapiens	Mature 3' super variant	1	6.95192	19.2482	27.3546	165.292	54.7117	96.2945	38.5086	67.4016	97.2036	43.1623	55.9076	65.4245	12876.2	16207.9	14542.1	4936.45	16205	10570.7
TGGCTCAGCTCAGCAGGAACAGA	23	mir-24-1//mir-24-2	Homo sapiens	Mature 3' super variant	2	0	0	0	7.18589	1.79647	0	0	0	0	0	0	0	0	0	0	0	0	0
TGGCTCAGTTCAGCGGGAACAGA	23	mir-24-1//mir-24-2	Homo sapiens	Mature 3' super variant	2	0	0	0	7.18589	1.79647	0	0	0	0	0	0	0	0	0	0	0	0	0
TGGCTTAGTTCAGCAGGAACAGA	23	mir-24-1//mir-24-2	Homo sapiens	Mature 3' super variant	2	0	0	0	7.18589	1.79647	0	0	0	0	0	0	0	0	0	0	0	0	0
TGGCTCAGTTCAGCAGGAACGAG	23	mir-24-1//mir-24-2	Homo sapiens	Mature 3' super variant	2	0	0	0	0	0	0	0	0	0	0	0	0	0	2698.54	1349.27	0	0	0
TGGCCCAGTTCAGCAGGAACAGA	23	mir-24-1//mir-24-2	Homo sapiens	Mature 3' super variant	2	0	0	0	0	0	0	0	0	0	0	0	0	0	0	0	0	5401.66	2700.83
TAGCTCAGTTCAGCAGGAACAG	22	mir-24-1//mir-24-2	Homo sapiens	Mature 3' variant	1	3.47596	0	0	0	0.86899	0	0	0	0	0	0	0	0	0	0	0	0	0
TGGCTCAGTCCAGCAGGAACAG	22	mir-24-1//mir-24-2	Homo sapiens	Mature 3' variant	1	3.47596	0	0	0	0.86899	0	0	0	0	0	0	0	0	0	0	0	0	0
TGGTTCAGTTCAGCAGGAACAG	22	mir-24-1//mir-24-2	Homo sapiens	Mature 3' variant	1	3.47596	0	0	0	0.86899	0	0	0	0	0	0	0	0	0	0	0	0	0
TGGCTCAGTTCAACAGGAACAG	22	mir-24-1//mir-24-2	Homo sapiens	Mature 3' variant	1	0	6.4284	0	0	1.6071	0	0	0	0	0	0	0	0	0	0	0	0	0
CGGCTCAGTTCAGCAGGAACAG	22	mir-24-1//mir-24-2	Homo sapiens	Mature 3' variant	1	0	6.4284	0	0	1.6071	0	0	0	0	0	0	0	0	0	0	0	0	0
TGGCTCAGTTCAGCAGGAACAC	22	mir-24-1//mir-24-2	Homo sapiens	Mature 3' variant	1	0	6.4284	0	0	1.6071	0	0	0	0	0	0	0	0	0	0	0	0	0
TGGCTCACGTCAGCAGGAACAG	22	mir-24-1//mir-24-2	Homo sapiens	Mature 3' variant	2	0	0	0	7.18589	1.79647	0	0	0	0	0	0	0	0	0	0	0	0	0
TGGCTCAGTTCAGCGGGAACAG	22	mir-24-1//mir-24-2	Homo sapiens	Mature 3' variant	1	0	0	0	14.3718	3.59295	0	0	0	0	0	0	0	0	0	0	0	0	0
TGGCTCAGTTCAGCAGGAGCAG	22	mir-24-1//mir-24-2	Homo sapiens	Mature 3' variant	1	0	0	0	0	0	0	19.2543	9.62716	0	0	0	0	0	0	0	0	0	0
TGGCTCAGTTCAGCAGGGACAG	22	mir-24-1//mir-24-2	Homo sapiens	Mature 3' variant	1	0	0	0	0	0	0	0	0	0	8.62681	0	2.8756	0	0	0	0	0	0
TGGCTCAGTTCAGCAGGAACAA	22	mir-24-1//mir-24-2	Homo sapiens	Mature 3' variant	1	0	0	0	0	0	0	0	0	0	0	0	0	0	2698.54	1349.27	986.59	0	493.295
TGGCTCAGTTCAGCAG	16	mir-24-1//mir-24-2	Homo sapiens	Precursor	0	0	6.4284	0	0	1.6071	0	0	0	0	0	0	0	0	0	0	0	0	0
TGGCTCAGTTCAGCAGGAA	19	mir-24-1//mir-24-2	Homo sapiens	Precursor	0	0	6.4284	9.12449	14.3718	7.48117	0	0	0	0	8.62681	6.21478	4.9472	4293.18	2698.54	3495.86	1974.93	10803.3	6389.13
TGGCTCAGTTCAGCA	15	mir-24-1//mir-24-2	Homo sapiens	Precursor	0	0	0	0	0	0	32.0794	19.2543	25.6669	0	0	0	0	4293.18	0	2146.59	0	10803.3	5401.66
TGGCTCAGTTCAACAGGAA	19	mir-24-1//mir-24-2	Homo sapiens	Precursor variant	1	0	0	0	0	0	0	0	0	0	0	0	0	0	0	0	986.59	0	493.295
TGGCTCAGTTCAGCAGGAACAGAGT	25	mir-24-2	Homo sapiens	Mature 3' super variant	2	0	0	0	7.18589	1.79647	0	0	0	0	0	0	0	0	0	0	0	0	0
TGGCTCAGTTCAGCAGGAACAGGTA	25	mir-24-2	Homo sapiens	Mature 3' super variant	2	0	0	0	7.18589	1.79647	0	0	0	0	0	0	0	0	0	0	0	0	0
TGCCTACTGAGCTGAAACAC	20	mir-24-2	Homo sapiens	Mature 5' sub	0	0	0	0	7.18589	1.79647	0	0	0	0	0	0	0	0	0	0	0	0	0
TGCCTACTGAGCTGAAACACAGTA	24	mir-24-2	Homo sapiens	Mature 5' super variant	1	0	0	0	0	0	32.0794	0	16.0397	0	0	0	0	0	0	0	0	5401.66	2700.83
GTGCCTACTGAGCTGAAACACAGTA	25	mir-24-2	Homo sapiens	Mature 5' super variant	1	0	0	0	0	0	0	0	0	24.3009	0	6.21478	10.1719	0	2698.54	1349.27	0	0	0
GTGCCTACTGAGCTGAAACACAGA	24	mir-24-2	Homo sapiens	Mature 5' super variant	1	0	0	0	0	0	0	0	0	0	0	6.21478	2.07159	0	2698.54	1349.27	0	0	0
CATTGCACTTGTCTCGGTCTGA	22	mir-25	Homo sapiens	Mature 3'	0	17.3714	6.4284	0	0	5.94996	0	0	0	0	8.62681	6.21478	4.9472	0	0	0	986.59	21630.3	11308.5
CATTGCACTTGTCTCGGTCTA	21	mir-25	Homo sapiens	Mature 3' sub variant	1	3.47596	0	0	0	0.86899	0	0	0	0	0	0	0	0	2698.54	1349.27	0	0	0
CATTGCACTTGTCTCGGTCTGTA	23	mir-25	Homo sapiens	Mature 3' super variant	2	3.47596	0	0	0	0.86899	0	0	0	0	0	0	0	0	0	0	0	0	0
CATTGCACTTGTCTCGGTCTGAA	23	mir-25	Homo sapiens	Mature 3' super variant	1	0	0	0	0	0	0	0	0	0	0	0	0	0	2698.54	1349.27	0	0	0
CATTGCACTTGTCTCGG	17	mir-25	Homo sapiens	Precursor	0	0	0	0	0	0	0	0	0	0	8.62681	0	2.8756	0	0	0	0	0	0
GTGTTGAGAGACGGAGA	17	mir-25	Homo sapiens	Precursor variant	1	0	0	0	0	0	0	0	0	0	0	6.21478	2.07159	0	0	0	0	0	0
ACGCCTCTTCAGCGCTGTCTTTA	23	mir-2682	Homo sapiens	Mature 3' super variant	2	3.47596	0	0	0	0.86899	0	0	0	0	0	0	0	0	0	0	0	0	0
GTTCAAGTAATCCAGGATAGGCTA	24	mir-26a-1	Homo sapiens	Mature 5' super variant	1	0	0	0	0	0	0	19.2543	9.62716	0	0	0	0	0	0	0	0	0	0
GTTCAAGTAATCCAGGATA	19	mir-26a-1	Homo sapiens	Precursor	0	3.47596	0	0	0	0.86899	0	0	0	0	0	0	0	0	0	0	0	0	0
TTCAAGTAATCCAGGATAGG	20	mir-26a-1//mir-26a-2	Homo sapiens	Mature 5' sub	0	0	0	0	0	0	0	0	0	0	8.62681	0	2.8756	0	0	0	0	0	0
TCAAGTAATCCAGGATAGGCA	21	mir-26a-1//mir-26a-2	Homo sapiens	Mature 5' sub variant	1	3.47596	6.4284	0	0	2.47609	0	0	0	0	0	0	0	0	0	0	0	5401.66	2700.83
TTAAGTAATCCAGGATAGGCA	21	mir-26a-1//mir-26a-2	Homo sapiens	Mature 5' sub variant	2	0	0	0	0	0	0	19.2543	9.62716	0	0	0	0	0	0	0	0	0	0
TCAAGTAATCCAGGATAGGCTA	22	mir-26a-1//mir-26a-2	Homo sapiens	Mature 5' sub/super variant	1	3.47596	25.6397	0	14.3718	10.8719	32.0794	38.5086	35.294	0	8.62681	0	2.8756	0	0	0	0	5401.66	2700.83
GAAGTAATCCAGGATAGGCTA	21	mir-26a-1//mir-26a-2	Homo sapiens	Mature 5' sub/super variant	2	3.47596	0	0	0	0.86899	0	0	0	0	0	0	0	0	0	0	0	0	0
TTCAGGTAATCCAGGATAGGCTA	23	mir-26a-1//mir-26a-2	Homo sapiens	Mature 5' super variant	2	3.47596	0	0	0	0.86899	0	0	0	0	0	0	0	0	0	0	0	0	0
TTCAAGTAATCCAGGATAGGCTAA	24	mir-26a-1//mir-26a-2	Homo sapiens	Mature 5' super variant	2	3.47596	0	0	7.18589	2.66546	0	0	0	0	0	0	0	0	0	0	0	0	0
TTCAAGTAATCCAGGATAGGCTTA	24	mir-26a-1//mir-26a-2	Homo sapiens	Mature 5' super variant	2	3.47596	6.4284	9.12449	0	4.75721	0	134.78	67.3901	24.3009	17.2819	37.2632	26.282	0	2698.54	1349.27	0	10803.3	5401.66
TTCAAGTAATCCAGGATAGGCTA	23	mir-26a-1//mir-26a-2	Homo sapiens	Mature 5' super variant	1	128.535	147.484	228.018	129.363	158.35	995.193	1347.86	1171.53	72.9027	474.87	378.847	308.873	30045.5	62122.1	46083.8	19744.1	297281	158513
CTCAAGTAATCCAGGATAGGCTA	23	mir-26a-1//mir-26a-2	Homo sapiens	Mature 5' super variant	2	0	0	9.12449	0	2.28112	0	0	0	0	0	0	0	0	0	0	0	0	0
TTCAAGTAATCCAGGATAGGCTCA	24	mir-26a-1//mir-26a-2	Homo sapiens	Mature 5' super variant	2	0	0	0	0	0	32.0794	0	16.0397	0	0	0	0	0	0	0	0	0	0
TTCAAGTAATCCAAGATAGGCTA	23	mir-26a-1//mir-26a-2	Homo sapiens	Mature 5' super variant	2	0	0	0	0	0	0	19.2543	9.62716	0	0	0	0	0	0	0	0	0	0
TTCAAGTAATCCAGGATAGGCGA	23	mir-26a-1//mir-26a-2	Homo sapiens	Mature 5' super variant	2	0	0	0	0	0	0	0	0	0	0	0	0	0	2698.54	1349.27	0	0	0
TTCAAGTAATCCAGGATAGGCTGA	24	mir-26a-1//mir-26a-2	Homo sapiens	Mature 5' super variant	1	0	0	0	0	0	0	0	0	0	0	0	0	0	0	0	986.59	10803.3	5894.96
TTCAAGTAATCCAGGATAGGCAA	23	mir-26a-1//mir-26a-2	Homo sapiens	Mature 5' super variant	2	0	0	0	0	0	0	0	0	0	0	0	0	0	0	0	986.59	0	493.295
TTCAAGTAATCCAGGATAGGCA	22	mir-26a-1//mir-26a-2	Homo sapiens	Mature 5' variant	1	13.8955	19.2482	36.4791	0	17.4057	64.2151	154.035	109.125	72.9027	60.4442	12.4296	48.5922	0	21605	10802.5	4936.45	140538	72737.2
TTCAAGTTATCCAGGATAGGCA	22	mir-26a-1//mir-26a-2	Homo sapiens	Mature 5' variant	2	0	0	0	0	0	0	0	0	0	0	6.21478	2.07159	0	0	0	0	0	0
TTCAAGTAATCCAGGATAGGAA	22	mir-26a-1//mir-26a-2	Homo sapiens	Mature 5' variant	2	0	0	0	0	0	0	0	0	0	0	0	0	0	2698.54	1349.27	0	0	0
TTCAAGTAATCCAGG	15	mir-26a-1//mir-26a-2	Homo sapiens	Precursor	0	0	0	0	0	0	0	0	0	24.3009	0	0	8.1003	0	0	0	0	5401.66	2700.83
TTCAAGTAATCCAGGATA	18	mir-26a-1//mir-26a-2	Homo sapiens	Precursor	0	0	0	0	0	0	0	0	0	0	17.2819	0	5.76063	0	2698.54	1349.27	0	5401.66	2700.83
TTCAAGTAATCCAGGATAG	19	mir-26a-1//mir-26a-2	Homo sapiens	Precursor	0	0	0	0	0	0	0	0	0	0	0	0	0	0	2698.54	1349.27	986.59	0	493.295
TTCAAGTAATCCAGGATAGGCTATA	25	mir-26a-1//mir-26a-2	Homo sapiens	Precursor variant	2	0	12.8199	9.12449	0	5.48608	0	38.5086	19.2543	0	25.9087	6.21478	10.7078	0	0	0	0	0	0
AGTAATCCAGGATAGGCTA	19	mir-26a-1//mir-26a-2	Homo sapiens	Precursor variant	1	0	0	9.12449	0	2.28112	0	0	0	0	0	0	0	0	0	0	0	0	0
AAGTAATCCAGGATAGGCTA	20	mir-26a-1//mir-26a-2	Homo sapiens	Precursor variant	1	0	0	9.12449	0	2.28112	0	0	0	0	0	0	0	0	0	0	0	0	0
TTCAAGTAATCCAGGATAGGCTTTA	25	mir-26a-1//mir-26a-2	Homo sapiens	Precursor variant	2	0	0	0	0	0	32.0794	0	16.0397	0	0	6.21478	2.07159	0	0	0	0	5401.66	2700.83
CCTGCTCTCCATTACTTGGCTCA	23	mir-26b	Homo sapiens	Mature 3' super variant	2	0	0	0	0	0	0	0	0	0	0	0	0	0	0	0	0	5401.66	2700.83
TTCAAGTAATTCAGGATAG	19	mir-26b	Homo sapiens	Mature 5' sub	0	0	0	0	0	0	0	0	0	0	0	0	0	0	0	0	0	5401.66	2700.83
TTCAAGTAATTCAGGATA	18	mir-26b	Homo sapiens	Precursor	0	52.1059	25.6397	9.12449	35.9295	30.6999	128.43	154.035	141.232	0	25.9087	49.6928	25.2005	4293.18	10805.3	7549.23	986.59	48638.7	24812.6
TTCAAGTAATTCAGGATAGGTTGA	24	mir-26b	Homo sapiens	Precursor variant	1	0	0	0	0	0	0	0	0	0	8.62681	0	2.8756	0	0	0	0	0	0
TTCACAGTGGCTAAGTTCCA	20	mir-27a	Homo sapiens	Mature 3' sub variant	1	0	12.8199	0	0	3.20496	32.0794	19.2543	25.6669	24.3009	8.62681	0	10.9759	0	0	0	0	16205	8102.5
TTCACAGTGGCTAAGTTCCGCTA	23	mir-27a	Homo sapiens	Mature 3' super variant	2	0	0	0	0	0	0	19.2543	9.62716	0	25.9087	0	8.63623	0	0	0	986.59	0	493.295
TTCACAGTGGCTAAGTTCCGA	21	mir-27a	Homo sapiens	Mature 3' variant	1	13.8955	32.0681	91.2072	359.328	124.125	545.744	173.289	359.516	194.444	103.607	111.79	136.613	12876.2	16207.9	14542.1	19744.1	324313	172029
TTCACAGTGACTAAGTTCCGA	21	mir-27a	Homo sapiens	Mature 3' variant	2	0	0	0	0	0	32.0794	0	16.0397	0	0	0	0	0	0	0	0	0	0
TTCACGGTGGCTAAGTTCCGA	21	mir-27a	Homo sapiens	Mature 3' variant	2	0	0	0	0	0	0	0	0	0	8.62681	0	2.8756	0	0	0	0	0	0
AGGCTTAGCTGCTTGTGAGCAGGA	24	mir-27a	Homo sapiens	Precursor variant	2	0	0	0	0	0	0	0	0	0	0	0	0	0	0	0	0	5401.66	2700.83
GGGCTTAGCTGCTTGTGAGCAGGGTA	26	mir-27a	Homo sapiens	Precursor variant	1	0	0	0	0	0	0	0	0	0	0	0	0	0	0	0	0	5401.66	2700.83
TTCACAGTGGCTAAGTTCA	19	mir-27a//mir-27b	Homo sapiens	Mature 3' sub variant	1	0	0	0	7.18589	1.79647	0	38.5086	19.2543	0	8.62681	0	2.8756	0	0	0	0	10803.3	5401.66
TTCACAGTGGCTAAGTTCG	19	mir-27a//mir-27b	Homo sapiens	Mature 3' sub variant	1	0	0	0	0	0	0	0	0	48.6018	0	0	16.2006	0	0	0	0	0	0
TTCACAGTGGCTAAGTTCCGTA	22	mir-27a//mir-27b	Homo sapiens	Mature 3' super variant	2	20.8474	0	9.12449	93.4166	30.8471	64.2151	96.2716	80.2433	48.6018	43.1623	18.6444	36.8028	4293.18	13503.8	8898.5	986.59	21630.3	11308.5
TTCACAGTGGCTAAGTTCCGCA	22	mir-27a//mir-27b	Homo sapiens	Mature 3' super variant	1	24.315	12.8199	27.3546	222.779	71.8172	96.2945	96.2716	96.283	72.9027	86.3529	105.575	88.2769	4293.18	5402.64	4847.91	0	43237	21618.5
TTCACAGTGGCTAAGTTCCGCAA	23	mir-27a//mir-27b	Homo sapiens	Mature 3' super variant	2	0	6.4284	0	14.3718	5.20005	0	38.5086	19.2543	0	0	6.21478	2.07159	0	0	0	0	0	0
TTCACAGTGGCTAAGTTCCGGA	22	mir-27a//mir-27b	Homo sapiens	Mature 3' super variant	2	0	0	0	7.18589	1.79647	0	0	0	0	0	0	0	0	0	0	0	5401.66	2700.83
CTCACAGTGGCTAAGTTCCGCA	22	mir-27a//mir-27b	Homo sapiens	Mature 3' super variant	2	0	0	0	0	0	0	0	0	24.3009	0	0	8.1003	0	0	0	0	0	0
TTCACAGCGGCTAAGTTCCGCA	22	mir-27a//mir-27b	Homo sapiens	Mature 3' super variant	2	0	0	0	0	0	0	0	0	0	8.62681	0	2.8756	0	0	0	0	0	0
TTCACAGTGGCTAAGTTTCGCA	22	mir-27a//mir-27b	Homo sapiens	Mature 3' super variant	2	0	0	0	0	0	0	0	0	0	0	6.21478	2.07159	0	0	0	0	0	0
GTTCACAGTGGCTAAGTTCCGTA	23	mir-27a//mir-27b	Homo sapiens	Mature 3' super variant	2	0	0	0	0	0	0	0	0	0	0	6.21478	2.07159	0	0	0	0	0	0
TTCACAGTGGCTAGGTTCCGCA	22	mir-27a//mir-27b	Homo sapiens	Mature 3' super variant	2	0	0	0	0	0	0	0	0	0	0	0	0	0	2698.54	1349.27	0	0	0
TTCACAGTGGCTAAGTT	17	mir-27a//mir-27b	Homo sapiens	Precursor	0	0	0	0	0	0	0	0	0	24.3009	0	0	8.1003	0	0	0	0	0	0
TTCACAGTGGCTAAGTTCCGCACA	24	mir-27a//mir-27b	Homo sapiens	Precursor variant	2	0	0	0	7.18589	1.79647	0	0	0	0	0	0	0	0	0	0	0	0	0
TTCACAGTGGTTAAGTTC	18	mir-27a//mir-27b	Homo sapiens	Precursor variant	1	0	0	0	0	0	0	0	0	0	0	0	0	0	2698.54	1349.27	0	0	0
TTCACAGTGGCTAAGTTCTGC	21	mir-27b	Homo sapiens	Mature 3'	0	13.8955	0	27.3546	28.7436	17.4984	64.2151	77.0173	70.6162	24.3009	8.62681	62.0969	31.6749	4293.18	8101.18	6197.18	0	5401.66	2700.83
TTCACAGTGGCTAAGTTCTA	20	mir-27b	Homo sapiens	Mature 3' sub variant	1	0	0	0	7.18589	1.79647	0	77.0173	38.5086	0	0	18.6444	6.21478	0	0	0	986.59	5401.66	3194.13
TTCACAGTGGCTAAGTTCTGCA	22	mir-27b	Homo sapiens	Mature 3' super	0	0	0	0	21.5577	5.38942	0	115.526	57.7629	48.6018	0	18.6444	22.4154	0	2698.54	1349.27	0	0	0
GTTCACAGTGGCTAAGTTCTGCA	23	mir-27b	Homo sapiens	Mature 3' super	0	0	0	0	0	0	0	19.2543	9.62716	0	0	0	0	0	0	0	0	0	0
GTTCACAGTGGCTAAGTTCTGC	22	mir-27b	Homo sapiens	Mature 3' super	0	0	0	0	0	0	0	0	0	24.3009	0	0	8.1003	0	0	0	0	0	0
TTCACAGTGGCTAAGTTCTGCGA	23	mir-27b	Homo sapiens	Mature 3' super variant	2	0	0	0	7.18589	1.79647	0	0	0	0	0	0	0	0	2698.54	1349.27	0	0	0
TTCACAGTGGCTAAGTTCTGCTA	23	mir-27b	Homo sapiens	Mature 3' super variant	2	0	0	0	7.18589	1.79647	0	0	0	0	0	0	0	0	0	0	0	0	0
TTCACAGTGGCTAAGTTCTGCAA	23	mir-27b	Homo sapiens	Mature 3' super variant	1	0	0	0	7.18589	1.79647	0	19.2543	9.62716	0	0	6.21478	2.07159	0	0	0	986.59	0	493.295
TTCACAGTGGCTAAGTTCTGTA	22	mir-27b	Homo sapiens	Mature 3' super variant	1	0	0	0	7.18589	1.79647	0	0	0	0	0	0	0	0	0	0	0	0	0
GTTCACAGTGGCTAAGTTCTGTA	23	mir-27b	Homo sapiens	Mature 3' super variant	1	0	0	0	0	0	0	0	0	24.3009	0	0	8.1003	0	0	0	0	0	0
GTTCACAGTGGCTAAGTTCTGA	22	mir-27b	Homo sapiens	Mature 3' super variant	1	0	0	0	0	0	0	0	0	0	0	6.21478	2.07159	0	0	0	0	0	0
TTCACAGTGGCTAAGTTCTGA	21	mir-27b	Homo sapiens	Mature 3' variant	1	0	6.4284	18.249	35.9295	15.1517	64.2151	57.7629	60.989	0	0	31.0485	10.3495	0	0	0	0	48638.7	24319.3
TCCACAGTGGCTAAGTTCTGA	21	mir-27b	Homo sapiens	Mature 3' variant	2	0	0	0	0	0	32.0794	0	16.0397	0	0	0	0	0	0	0	0	0	0
TTCGCAGTGGCTAAGTTCTGC	21	mir-27b	Homo sapiens	Mature 3' variant	1	0	0	0	0	0	0	0	0	0	0	6.21478	2.07159	0	0	0	0	0	0
TTCACAGTGGCTAAGTTCTGCATA	24	mir-27b	Homo sapiens	Precursor variant	2	0	0	0	0	0	32.0794	0	16.0397	0	0	0	0	0	2698.54	1349.27	0	0	0
TCACAGTGGCTAAGTTCTGCATA	23	mir-27b	Homo sapiens	Precursor variant	2	0	0	0	0	0	0	0	0	0	0	6.21478	2.07159	0	0	0	0	0	0
CACTAGATTGTGAGCTCCTGGA	22	mir-28	Homo sapiens	Mature 3'	0	0	12.8199	0	14.3718	6.79791	32.0794	38.5086	35.294	0	8.62681	12.4296	7.01879	0	0	0	0	5401.66	2700.83
ACTAGATTGTGAGCTCCTGGAG	22	mir-28	Homo sapiens	Mature 3' sub/super	0	0	0	0	0	0	32.0794	0	16.0397	0	0	0	0	0	0	0	0	0	0
CACTAGATTGTGAGCTCCTGGAAA	24	mir-28	Homo sapiens	Mature 3' super variant	2	3.47596	0	0	0	0.86899	0	0	0	0	0	0	0	0	0	0	0	0	0
CACTAGATTGTGAGCTCCTGGAA	23	mir-28	Homo sapiens	Mature 3' super variant	1	0	0	0	0	0	0	0	0	0	0	6.21478	2.07159	0	0	0	0	0	0
AAGGAGCTCACAGTCTATTGA	21	mir-28	Homo sapiens	Mature 5' sub	0	3.47596	0	0	0	0.86899	0	0	0	0	8.62681	0	2.8756	0	2698.54	1349.27	0	5401.66	2700.83
AAGGAGCTCACAGTCTATTGAGA	23	mir-28	Homo sapiens	Mature 5' super variant	1	0	6.4284	0	0	1.6071	0	0	0	0	0	6.21478	2.07159	0	0	0	0	0	0
GGCCCCCCCTCAATCCTGTA	20	mir-296	Homo sapiens	Mature 5' sub/super variant	1	0	0	0	0	0	0	0	0	0	0	0	0	0	0	0	0	5401.66	2700.83
TAGCACCATCTGAAATCGGTTA	22	mir-29a	Homo sapiens	Mature 3'	0	0	0	0	0	0	0	0	0	0	0	6.21478	2.07159	0	2698.54	1349.27	0	0	0
TAGCACCATCTGAAATCGGAA	21	mir-29a	Homo sapiens	Mature 3' sub variant	2	0	0	0	0	0	0	0	0	0	0	0	0	12876.2	0	6438.09	0	0	0
TAGCACCATCTGAAATCGGTTAGA	24	mir-29a	Homo sapiens	Mature 3' super variant	2	0	6.4284	0	0	1.6071	0	0	0	0	0	0	0	0	0	0	0	0	0
TAGCACCATCTGAAATCGGTTACA	24	mir-29a	Homo sapiens	Mature 3' super variant	2	0	6.4284	0	0	1.6071	0	0	0	0	0	0	0	0	0	0	0	0	0
TAGCACCATCTGAAATCGGTTATA	24	mir-29a	Homo sapiens	Mature 3' super variant	1	0	32.0681	0	0	8.01702	0	0	0	0	17.2819	0	5.76063	0	0	0	986.59	5401.66	3194.13
TAGCACCATCTGAAATCGGTTAA	23	mir-29a	Homo sapiens	Mature 3' super variant	1	0	0	0	35.9295	8.98236	0	0	0	0	8.62681	0	2.8756	0	2698.54	1349.27	0	5401.66	2700.83
TAGCACCATCTGAAATCGGCTA	22	mir-29a	Homo sapiens	Mature 3' variant	1	0	0	0	0	0	0	0	0	0	0	0	0	0	2698.54	1349.27	0	0	0
ACTGATTTCTTTTGGTGTTCAGTA	24	mir-29a	Homo sapiens	Mature 5' super variant	2	0	0	0	0	0	0	19.2543	9.62716	0	0	0	0	0	0	0	0	0	0
TAGCACCATCTGAAATC	17	mir-29a	Homo sapiens	Precursor	0	24.315	660.425	255.373	150.92	272.758	353.155	423.595	388.375	194.444	172.678	211.175	192.766	25755.7	48618.2	37187	0	135136	67568.2
CTAGCACCATCTGAAATC	18	mir-29a	Homo sapiens	Precursor	0	0	12.8199	0	21.5577	8.59438	32.0794	0	16.0397	24.3009	0	6.21478	10.1719	0	0	0	0	5401.66	2700.83
TAGCACCATCTGAAATCG	18	mir-29a	Homo sapiens	Precursor	0	0	0	0	0	0	0	19.2543	9.62716	0	0	0	0	0	0	0	0	0	0
CTAGCACCATCTGAAATCG	19	mir-29a	Homo sapiens	Precursor	0	0	0	0	0	0	0	0	0	0	0	6.21478	2.07159	0	0	0	0	0	0
TAGCACCACCTGAAATC	17	mir-29a	Homo sapiens	Precursor variant	1	3.47596	0	0	0	0.86899	0	0	0	0	0	0	0	0	0	0	0	0	0
TAGCACCATCTGAAATA	17	mir-29a	Homo sapiens	Precursor variant	1	0	6.4284	0	0	1.6071	0	0	0	0	0	0	0	0	0	0	0	0	0
TAGCACCATCTGAAATG	17	mir-29a	Homo sapiens	Precursor variant	1	0	0	9.12449	0	2.28112	0	0	0	0	0	0	0	0	2698.54	1349.27	0	0	0
TAGCACCGTCTGAAATC	17	mir-29a	Homo sapiens	Precursor variant	1	0	0	0	0	0	0	19.2543	9.62716	0	0	0	0	0	0	0	0	0	0
TGGCACCATCTGAAATC	17	mir-29a	Homo sapiens	Precursor variant	1	0	0	0	0	0	0	0	0	0	8.62681	0	2.8756	0	0	0	0	0	0
TAGCACCATCTGAAATCGA	19	mir-29a	Homo sapiens	Precursor variant	1	0	0	0	0	0	0	0	0	0	0	0	0	0	2698.54	1349.27	0	0	0
GCTGGTTTCATATGGTGGTTTAG	23	mir-29b-1	Homo sapiens	Mature 5' sub	0	0	6.4284	0	0	1.6071	0	0	0	0	0	6.21478	2.07159	0	0	0	0	5401.66	2700.83
GCTGGTTTCATATGGTGGTTTA	22	mir-29b-1	Homo sapiens	Mature 5' sub	0	0	0	0	0	0	0	19.2543	9.62716	0	8.62681	0	2.8756	0	0	0	0	0	0
GCTGGTTTCATATGGTGGTA	20	mir-29b-1	Homo sapiens	Precursor variant	1	0	0	0	0	0	0	0	0	0	0	0	0	0	0	0	0	5401.66	2700.83
TAGCACCATTTGAAATCAGTG	21	mir-29b-1//mir-29b-2	Homo sapiens	Mature 3' sub	0	27.7909	1000.24	419.538	172.478	405.013	674.174	847.248	760.711	24.3009	103.607	198.746	108.884	30045.5	64820.6	47433.1	0	113506	56753
TAGCACCATTTGAAATCAGTGT	22	mir-29b-1//mir-29b-2	Homo sapiens	Mature 3' sub	0	6.95192	38.4596	9.12449	14.3718	17.2269	32.0794	77.0173	54.5483	0	0	6.21478	2.07159	8586.35	0	4293.18	0	27032	13516
AGCACCATTTGAAATCAGTG	20	mir-29b-1//mir-29b-2	Homo sapiens	Mature 3' sub	0	0	0	0	0	0	0	0	0	0	0	6.21478	2.07159	0	0	0	0	0	0
TAGCACCATTTGAAATCAGTA	21	mir-29b-1//mir-29b-2	Homo sapiens	Mature 3' sub variant	1	3.47596	6.4284	9.12449	0	4.75721	32.0794	0	16.0397	24.3009	17.2819	18.6444	20.0757	4293.18	5402.64	4847.91	0	16205	8102.5
TAGCACCGTTTGAAATCAGTG	21	mir-29b-1//mir-29b-2	Homo sapiens	Mature 3' sub variant	1	0	0	0	7.18589	1.79647	0	0	0	0	0	6.21478	2.07159	0	0	0	0	0	0
TAGCACCATTTGAAATCAATGT	22	mir-29b-1//mir-29b-2	Homo sapiens	Mature 3' sub variant	1	0	0	0	0	0	32.0794	0	16.0397	0	0	0	0	0	0	0	0	0	0
TAGCACCATTTGAATTCAGTG	21	mir-29b-1//mir-29b-2	Homo sapiens	Mature 3' sub variant	1	0	0	0	0	0	0	0	0	0	8.62681	0	2.8756	0	0	0	0	0	0
TAGCACCATTTGAAATCAGTGA	22	mir-29b-1//mir-29b-2	Homo sapiens	Mature 3' sub variant	1	0	0	0	0	0	0	0	0	0	0	0	0	0	2698.54	1349.27	0	0	0
TTAGCACCATTTGAAATCAGTG	22	mir-29b-1//mir-29b-2	Homo sapiens	Mature 3' sub/super variant	1	0	6.4284	0	0	1.6071	0	0	0	0	0	0	0	0	0	0	0	0	0
CTAGCACCATTTGAAATCAGTA	22	mir-29b-1//mir-29b-2	Homo sapiens	Mature 3' sub/super variant	1	0	0	0	0	0	0	0	0	0	0	0	0	0	0	0	0	5401.66	2700.83
TAGCACCATTTGAAATCAGTGTTA	24	mir-29b-1//mir-29b-2	Homo sapiens	Mature 3' super variant	1	0	6.4284	0	0	1.6071	0	0	0	0	0	0	0	0	0	0	0	0	0
TAGCACCATCTGAAATCAGTGTTA	24	mir-29b-1//mir-29b-2	Homo sapiens	Mature 3' super variant	2	0	0	0	0	0	0	0	0	0	0	0	0	0	0	0	0	5401.66	2700.83
CACCATTTGAAATCAGTGTTA	21	mir-29b-1//mir-29b-2	Homo sapiens	Precursor variant	1	0	6.4284	0	0	1.6071	0	0	0	0	0	0	0	0	0	0	0	0	0
CTAGCACCATTTGAAATCAGA	21	mir-29b-1//mir-29b-2	Homo sapiens	Precursor variant	1	0	0	0	0	0	0	0	0	0	0	0	0	0	2698.54	1349.27	0	0	0
TAGCACCATTTGAAATCAGA	20	mir-29b-1//mir-29b-2	Homo sapiens	Precursor variant	1	0	0	0	0	0	0	0	0	0	0	0	0	0	0	0	0	5401.66	2700.83
TAGCACCATTTGAAATCGGTG	21	mir-29b-1//mir-29b-2//mir-29c	Homo sapiens	Mature 3' sub variant	1	0	6.4284	0	0	1.6071	0	0	0	0	0	0	0	0	0	0	0	0	0
TAGCACCATTTGAAAT	16	mir-29b-1//mir-29b-2//mir-29c	Homo sapiens	Precursor	0	0	0	0	0	0	0	19.2543	9.62716	0	0	0	0	0	0	0	0	0	0
GCTGGTTTCACATGGTGGCA	20	mir-29b-2	Homo sapiens	Precursor variant	1	0	0	0	0	0	0	0	0	0	0	0	0	0	0	0	986.59	0	493.295
TAGCACCATTTGAAATCGGTTA	22	mir-29c	Homo sapiens	Mature 3'	0	0	12.8199	9.12449	7.18589	7.28256	0	57.7629	28.8815	0	0	6.21478	2.07159	21462.5	0	10731.3	1974.93	27032	14503.5
TAGCACCATTTGAAATCGGTA	21	mir-29c	Homo sapiens	Mature 3' sub variant	1	3.47596	6.4284	0	0	2.47609	0	19.2543	9.62716	0	0	0	0	4293.18	2698.54	3495.86	0	10803.3	5401.66
TAGCACCATTTGAAATCGGA	20	mir-29c	Homo sapiens	Mature 3' sub variant	1	0	0	0	0	0	0	0	0	0	0	0	0	0	0	0	986.59	0	493.295
TAGCACCATTTGAAATCGGTTAA	23	mir-29c	Homo sapiens	Mature 3' super variant	1	0	0	0	0	0	0	0	0	0	0	0	0	0	2698.54	1349.27	0	0	0
GTAGCACCATTTGAAATCGGTTA	23	mir-29c	Homo sapiens	Mature 3' super variant	1	0	0	0	0	0	0	0	0	0	0	0	0	0	0	0	0	5401.66	2700.83
ACCGATTTCTCCTGGTGTTA	20	mir-29c	Homo sapiens	Mature 5' sub variant	1	0	0	0	0	0	0	0	0	0	0	0	0	0	0	0	0	5401.66	2700.83
ACCGATTTCTCCTGGTGTTCA	21	mir-29c	Homo sapiens	Mature 5' sub/super	0	0	0	0	0	0	0	0	0	0	0	0	0	0	0	0	1974.93	0	987.465
TGACCGATTTCTCCTGGTGTTA	22	mir-29c	Homo sapiens	Mature 5' variant	1	0	0	0	0	0	0	0	0	0	0	0	0	0	0	0	986.59	0	493.295
ACCGATTTCTCCTAGTGTTCAGA	23	mir-29c	Homo sapiens	Precursor variant	1	0	0	0	0	0	32.0794	0	16.0397	0	0	0	0	0	0	0	0	0	0
CAGTGCAATAGTATTGTCAA	20	mir-301a	Homo sapiens	Precursor	0	10.4195	0	36.4791	14.3718	15.3176	0	19.2543	9.62716	0	0	12.4296	4.14319	0	0	0	986.59	0	493.295
AGTGCAATAGTATTGTCAA	19	mir-301a	Homo sapiens	Precursor	0	0	0	0	7.18589	1.79647	0	0	0	0	0	0	0	0	0	0	0	0	0
CAGTGCAATAGTATTGTCAAAGCATA	26	mir-301a	Homo sapiens	Precursor variant	1	3.47596	6.4284	36.4791	0	11.5959	0	0	0	0	0	0	0	0	0	0	0	0	0
AGTGCAATAGTATTGTCAAAGCATA	25	mir-301a	Homo sapiens	Precursor variant	1	3.47596	0	0	0	0.86899	0	0	0	0	0	0	0	0	0	0	0	0	0
CAGTGCAATAGTATTGTCAAAGCATTA	27	mir-301a	Homo sapiens	Precursor variant	2	0	6.4284	9.12449	0	3.88822	0	0	0	0	0	0	0	0	0	0	0	0	0
CAGTGCAGTAGTATTGTCAA	20	mir-301a	Homo sapiens	Precursor variant	1	0	0	0	7.18589	1.79647	0	0	0	0	0	0	0	0	0	0	0	0	0
TCAGCACCAGGATATTGTTGGAGTA	25	mir-3065	Homo sapiens	Mature 3' super variant	2	0	0	0	0	0	0	19.2543	9.62716	0	0	0	0	0	0	0	0	0	0
TCAACAAAATCACTGATGCTGGA	23	mir-3065	Homo sapiens	Mature 5'	0	0	0	0	0	0	0	19.2543	9.62716	0	0	0	0	0	0	0	0	0	0
TCAACAAAATCACTGATGCTGGAG	24	mir-3065	Homo sapiens	Mature 5' super	0	3.47596	0	0	0	0.86899	0	0	0	0	0	0	0	0	0	0	0	0	0
CTTTCAGTCGGATGTTTGCAG	21	mir-30a	Homo sapiens	Mature 3' sub	0	0	6.4284	0	0	1.6071	0	0	0	0	0	0	0	0	5402.64	2701.32	0	5401.66	2700.83
CTTTCAGTCGGATGTTTGCAGCA	23	mir-30a	Homo sapiens	Mature 3' super variant	1	0	0	0	0	0	0	0	0	0	0	6.21478	2.07159	0	0	0	0	0	0
TGTAAACATCCTCGACTGGA	20	mir-30a	Homo sapiens	Mature 5' sub	0	6.95192	64.1362	155.041	395.257	155.347	32.0794	57.7629	44.9212	0	17.2819	18.6444	11.9754	0	10805.3	5402.64	2961.52	27032	14996.8
TGTAAACATCCTCGACTGGAA	21	mir-30a	Homo sapiens	Mature 5' sub	0	0	0	0	14.3718	3.59295	32.0794	0	16.0397	0	0	0	0	0	0	0	0	5401.66	2700.83
TGTAAACATCCTCGACTGGGA	21	mir-30a	Homo sapiens	Mature 5' sub variant	1	0	0	0	7.18589	1.79647	0	0	0	0	0	0	0	0	0	0	0	0	0
GTAAACATCCTCGACTGGAAGCA	23	mir-30a	Homo sapiens	Mature 5' sub/super variant	1	0	0	0	7.18589	1.79647	0	0	0	0	0	0	0	0	0	0	0	0	0
TGTAAACATCCTCGACTGGAAGTA	24	mir-30a	Homo sapiens	Mature 5' super variant	2	0	0	9.12449	0	2.28112	0	0	0	0	0	0	0	0	0	0	986.59	0	493.295
TGTAAACATCCTCGACTGGAAA	22	mir-30a	Homo sapiens	Mature 5' variant	1	0	0	0	21.5577	5.38942	0	0	0	0	0	0	0	0	0	0	0	0	0
TGTAAACATCCTCGACTGGAAGCTTA	26	mir-30a	Homo sapiens	Precursor variant	2	3.47596	0	36.4791	28.7436	17.1747	0	19.2543	9.62716	0	8.62681	0	2.8756	0	0	0	0	0	0
GTAAACATCCTCGACTGGAAGCTTA	25	mir-30a	Homo sapiens	Precursor variant	2	0	6.4284	9.12449	7.18589	5.68469	0	0	0	0	0	0	0	0	0	0	0	0	0
GTAAACATCCTCGACTGGAAGCTA	24	mir-30a	Homo sapiens	Precursor variant	1	0	25.6397	27.3546	50.3012	25.8239	0	0	0	0	0	0	0	0	0	0	0	0	0
TGTAAACATCCTCGACTGGAAGCTA	25	mir-30a	Homo sapiens	Precursor variant	1	0	185.943	474.266	524.62	296.207	128.43	231.052	179.741	0	8.62681	62.0969	23.5746	0	5402.64	2701.32	5923.04	37835.3	21879.2
TGTAGACATCCTCGACTGGAAGCTA	25	mir-30a	Homo sapiens	Precursor variant	2	0	0	9.12449	0	2.28112	0	0	0	0	0	0	0	0	0	0	0	0	0
GTGTAAACATCCTCGACTGGAAGCTA	26	mir-30a	Homo sapiens	Precursor variant	2	0	0	0	7.18589	1.79647	0	0	0	0	0	0	0	0	0	0	0	0	0
TGTAAACATCCTCGACTGGAAGCTATA	27	mir-30a//mir-30d//mir-30e	Homo sapiens	Precursor variant	2	0	0	9.12449	0	2.28112	0	0	0	0	0	0	0	0	0	0	0	0	0
TGTAAACATCCTACACTCAGCTA	23	mir-30b	Homo sapiens	Mature 5' super variant	1	27.7909	38.4596	63.8526	43.1153	43.3046	0	115.526	57.7629	0	17.2819	24.8337	14.0385	4293.18	2698.54	3495.86	986.59	37835.3	19411
TGTAAACATCCTACACTCAGCTTA	24	mir-30b	Homo sapiens	Mature 5' super variant	2	0	0	0	7.18589	1.79647	0	0	0	0	0	0	0	0	2698.54	1349.27	0	0	0
TGTAAACATCCTACACTCA	19	mir-30b	Homo sapiens	Precursor	0	0	0	18.249	0	4.56224	32.0794	0	16.0397	0	8.62681	0	2.8756	0	0	0	0	5401.66	2700.83
CTGGGAGAGGGTTGTTTACTCC	22	mir-30c-1	Homo sapiens	Mature 3'	0	0	0	9.12449	0	2.28112	0	0	0	0	0	0	0	0	0	0	0	0	0
CTGGGAGAAGGCTGTTTACTCT	22	mir-30c-2	Homo sapiens	Mature 3'	0	3.47596	0	0	0	0.86899	0	0	0	0	0	0	0	0	0	0	0	0	0
TGTAAACATCCTACACTCTCA	21	mir-30c-2//mir-30c-1	Homo sapiens	Mature 5' sub	0	0	0	18.249	7.18589	6.35872	0	0	0	0	0	0	0	0	0	0	0	0	0
TGTAAACATCCTACACTCTCAA	22	mir-30c-2//mir-30c-1	Homo sapiens	Mature 5' sub variant	1	0	6.4284	0	0	1.6071	0	0	0	0	0	0	0	0	0	0	0	0	0
TGTAAACATCCTACACTCTCAGCA	24	mir-30c-2//mir-30c-1	Homo sapiens	Mature 5' super variant	1	6.95192	25.6397	18.249	93.4166	36.0643	0	38.5086	19.2543	24.3009	0	0	8.1003	0	0	0	1974.93	21630.3	11802.6
TGTAAACATCCTACACTCTCAGCTA	25	mir-30c-2//mir-30c-1	Homo sapiens	Mature 5' super variant	1	69.4773	96.1673	145.935	143.735	113.829	0	115.526	57.7629	48.6018	34.5355	24.8337	35.9903	0	2698.54	1349.27	1974.93	21630.3	11802.6
TGTAAACATCCTACACTCTCAGTA	24	mir-30c-2//mir-30c-1	Homo sapiens	Mature 5' super variant	2	0	6.4284	0	0	1.6071	0	0	0	0	0	0	0	0	0	0	0	0	0
CGTAAACATCCTACACTCTCAGCTA	25	mir-30c-2//mir-30c-1	Homo sapiens	Mature 5' super variant	2	0	6.4284	0	0	1.6071	0	0	0	0	0	0	0	0	0	0	0	0	0
TATAAACATCCTACACTCTCAGCTA	25	mir-30c-2//mir-30c-1	Homo sapiens	Mature 5' super variant	2	0	12.8199	0	0	3.20496	0	0	0	0	0	0	0	0	0	0	0	0	0
TGTAAGCATCCTACACTCTCAGCTA	25	mir-30c-2//mir-30c-1	Homo sapiens	Mature 5' super variant	2	0	0	0	7.18589	1.79647	0	0	0	0	0	0	0	0	0	0	0	0	0
TGTAAACATCCTACACTCTCAGA	23	mir-30c-2//mir-30c-1	Homo sapiens	Mature 5' variant	1	0	0	9.12449	7.18589	4.07759	0	0	0	0	0	0	0	0	0	0	986.59	0	493.295
TGTAAACATCCTACACTCTCAGCTATA	27	mir-30c-2//mir-30c-1	Homo sapiens	Precursor variant	2	3.47596	0	0	7.18589	2.66546	0	0	0	0	0	0	0	0	0	0	0	0	0
ACATCCTACACTCTCAGCTA	20	mir-30c-2//mir-30c-1	Homo sapiens	Precursor variant	1	0	6.4284	0	0	1.6071	0	0	0	0	0	0	0	0	0	0	0	0	0
TGTAAACATCCTACACTCTCAGCTTA	26	mir-30c-2//mir-30c-1	Homo sapiens	Precursor variant	2	0	19.2482	18.249	14.3718	12.9673	0	0	0	0	0	0	0	0	0	0	0	0	0
AAACATCCTACACTCTCAGCTA	22	mir-30c-2//mir-30c-1	Homo sapiens	Precursor variant	1	0	0	0	0	0	0	19.2543	9.62716	0	0	0	0	0	0	0	0	0	0
TGTAAACATCCCCGACTGGA	20	mir-30d	Homo sapiens	Mature 5' sub	0	0	32.0681	0	57.4871	22.3888	0	96.2716	48.1358	24.3009	25.9087	6.21478	18.8081	8586.35	10805.3	9695.82	986.59	37835.3	19411
TGTAAACATCCCCGACTGGAA	21	mir-30d	Homo sapiens	Mature 5' sub	0	0	0	0	7.18589	1.79647	0	19.2543	9.62716	0	0	0	0	0	0	0	0	0	0
TGTAAACATCCCCGACTGGAAGTA	24	mir-30d	Homo sapiens	Mature 5' super variant	2	0	0	0	0	0	0	0	0	0	0	6.21478	2.07159	0	0	0	0	0	0
TGTAAACATCCCCGACTGGAAAA	23	mir-30d	Homo sapiens	Mature 5' super variant	2	0	0	0	0	0	0	0	0	0	0	0	0	0	2698.54	1349.27	0	0	0
TGTAAACATCCCCGACTGGAAA	22	mir-30d	Homo sapiens	Mature 5' variant	1	0	0	0	0	0	0	0	0	0	0	0	0	0	0	0	986.59	0	493.295
TGTAAACATCCCCGACTGGAAGCTTA	26	mir-30d	Homo sapiens	Precursor variant	2	3.47596	6.4284	0	0	2.47609	0	0	0	0	0	0	0	0	0	0	0	0	0
TGTAAACATCCCCGACTGGAAGCTA	25	mir-30d	Homo sapiens	Precursor variant	1	20.8474	102.596	0	57.4871	45.2326	160.51	57.7629	109.136	24.3009	0	31.0485	18.4498	0	8101.18	4050.59	986.59	16205	8595.79
CTTTCAGTCGGATGTTTACAGCA	23	mir-30e	Homo sapiens	Mature 3' super variant	1	0	0	0	0	0	0	0	0	0	0	6.21478	2.07159	0	0	0	0	0	0
CTTTCAGTCGGATGTTTACAGA	22	mir-30e	Homo sapiens	Mature 3' variant	1	0	0	0	0	0	0	0	0	24.3009	0	0	8.1003	0	0	0	0	0	0
TGTAAACATCCTTGACTGGA	20	mir-30e	Homo sapiens	Mature 5' sub	0	10.4195	12.8199	9.12449	0	8.09096	32.0794	77.0173	54.5483	0	17.2819	31.0485	16.1101	0	2698.54	1349.27	986.59	27032	14009.3
CTTTCAGTCGGATGTTTAC	19	mir-30e	Homo sapiens	Precursor	0	0	0	0	0	0	0	19.2543	9.62716	0	0	0	0	0	0	0	0	0	0
TGTAAACATCCTTGACCGGAAGCTA	25	mir-30e	Homo sapiens	Precursor variant	2	3.47596	0	0	0	0.86899	0	0	0	0	0	0	0	0	0	0	0	0	0
TGTAAACATCCTTGACTGGAAGCTA	25	mir-30e	Homo sapiens	Precursor variant	1	3.47596	96.1673	36.4791	7.18589	35.8271	32.0794	38.5086	35.294	24.3009	0	31.0485	18.4498	0	0	0	1974.93	5401.66	3688.3
TGTAAACATCCTTGACTGGAAGCTAA	26	mir-30e	Homo sapiens	Precursor variant	2	0	6.4284	0	0	1.6071	0	0	0	0	0	0	0	0	0	0	0	0	0
TGTAAACATCCTTGACTGGAAGCTTA	26	mir-30e	Homo sapiens	Precursor variant	2	0	6.4284	0	0	1.6071	32.0794	0	16.0397	0	0	0	0	0	0	0	0	0	0
GTAAACATCCTTGACTGGAAGCTA	24	mir-30e	Homo sapiens	Precursor variant	1	0	0	18.249	0	4.56224	0	38.5086	19.2543	0	0	6.21478	2.07159	0	5402.64	2701.32	0	0	0
TAAACATCCTTGACTGGAAGCTGA	24	mir-30e	Homo sapiens	Precursor variant	1	0	0	0	0	0	0	0	0	0	0	6.21478	2.07159	0	0	0	0	0	0
TGTAAACATCCTTGACA	17	mir-30e	Homo sapiens	Precursor variant	1	0	0	0	0	0	0	0	0	0	0	0	0	4293.18	0	2146.59	0	0	0
TGCTATGCCAACATATTGCCA	21	mir-31	Homo sapiens	Mature 3' sub	0	0	0	0	14.3718	3.59295	32.0794	0	16.0397	0	8.62681	12.4296	7.01879	0	0	0	0	0	0
GCTATGCCAACATATTGCCATCA	23	mir-31	Homo sapiens	Mature 3' sub/super variant	1	0	0	0	0	0	0	0	0	0	8.62681	0	2.8756	0	0	0	0	16205	8102.5
TGCTATGCCAACATATTGCCATA	23	mir-31	Homo sapiens	Mature 3' super variant	1	0	0	9.12449	0	2.28112	0	0	0	24.3009	8.62681	0	10.9759	0	0	0	0	0	0
TGCTATGCCAACATATTGCCATCA	24	mir-31	Homo sapiens	Mature 3' super variant	1	0	0	45.6036	71.8589	29.3656	288.94	38.5086	163.724	48.6018	17.2819	49.6928	38.5255	0	0	0	0	16205	8102.5
TGCTATGCCAACACATTGCCATCA	24	mir-31	Homo sapiens	Mature 3' super variant	2	0	0	0	0	0	0	0	0	24.3009	0	0	8.1003	0	0	0	0	0	0
TGCTATGCCAACATATTGCCGTCA	24	mir-31	Homo sapiens	Mature 3' super variant	2	0	0	0	0	0	0	0	0	24.3009	0	0	8.1003	0	0	0	0	0	0
TACTATGCCAACATATTGCCATCA	24	mir-31	Homo sapiens	Mature 3' super variant	2	0	0	0	0	0	0	0	0	0	8.62681	0	2.8756	0	0	0	0	0	0
GGCTATGCCAACATATTGCCATCA	24	mir-31	Homo sapiens	Mature 3' super variant	2	0	0	0	0	0	0	0	0	0	0	6.21478	2.07159	0	0	0	0	0	0
TGCTATGCCAACATATTGCCAA	22	mir-31	Homo sapiens	Mature 3' variant	1	0	0	0	7.18589	1.79647	0	0	0	0	0	0	0	0	0	0	0	0	0
AGGCAAGATGCTGGCATAGC	20	mir-31	Homo sapiens	Mature 5' sub	0	0	0	0	0	0	0	0	0	24.3009	0	0	8.1003	0	0	0	0	0	0
AGGCAAGATGCTGGCATAG	19	mir-31	Homo sapiens	Mature 5' sub	0	0	0	0	0	0	0	0	0	24.3009	0	0	8.1003	0	0	0	0	0	0
AGGCAAGATGCTGGCATAGA	20	mir-31	Homo sapiens	Mature 5' sub variant	1	0	0	9.12449	0	2.28112	0	0	0	0	0	0	0	0	0	0	0	0	0
AGGCAAGATGCTGGCATAGCTG	22	mir-31	Homo sapiens	Mature 5' super	0	0	0	91.2072	71.8589	40.7665	577.879	0	288.94	243.046	86.3529	229.794	186.398	0	13503.8	6751.91	0	27032	13516
AGGCAAGATGCTGGCATAGCTGT	23	mir-31	Homo sapiens	Mature 5' super	0	0	0	72.9582	107.805	45.1908	481.529	77.0173	279.273	388.851	172.678	254.653	272.061	0	5402.64	2701.32	4936.45	27032	15984.2
AGGCAAGATGTTGGCATAGCTGA	23	mir-31	Homo sapiens	Mature 5' super variant	2	3.47596	0	0	0	0.86899	0	0	0	0	0	0	0	0	0	0	0	0	0
GGGCAAGATGCTGGCATAGCTGA	23	mir-31	Homo sapiens	Mature 5' super variant	2	0	0	9.12449	0	2.28112	32.0794	0	16.0397	0	17.2819	0	5.76063	0	0	0	0	5401.66	2700.83
AGGCAAGATGCTGGCATAGCTA	22	mir-31	Homo sapiens	Mature 5' super variant	1	0	0	54.7281	35.9295	22.6644	160.51	19.2543	89.8819	72.9027	112.233	111.79	98.9753	0	5402.64	2701.32	4936.45	27032	15984.2
AGGAAAGATGCTGGCATAGCTG	22	mir-31	Homo sapiens	Mature 5' super variant	1	0	0	0	7.18589	1.79647	0	0	0	0	0	0	0	0	0	0	0	0	0
AGGCAAGATGCTGGCATAGCTTA	23	mir-31	Homo sapiens	Mature 5' super variant	2	0	0	0	7.18589	1.79647	0	0	0	24.3009	0	0	8.1003	0	0	0	0	0	0
AGGCAAGATGCTGGCATAGCTGA	23	mir-31	Homo sapiens	Mature 5' super variant	1	0	0	0	21.5577	5.38942	32.0794	19.2543	25.6669	0	8.62681	24.8337	11.1535	0	0	0	0	0	0
CAGGCAAGATGCTGGCATAGCTG	23	mir-31	Homo sapiens	Mature 5' super variant	1	0	0	0	0	0	0	0	0	0	8.62681	0	2.8756	0	0	0	0	0	0
GGGCAAGATGCTGGCATAGCTA	22	mir-31	Homo sapiens	Mature 5' super variant	2	0	0	0	0	0	0	0	0	0	25.9087	0	8.63623	0	0	0	0	0	0
GGGGCAAGATGCTGGCATAGCTA	23	mir-31	Homo sapiens	Mature 5' super variant	2	0	0	0	0	0	0	0	0	0	0	6.21478	2.07159	0	0	0	0	0	0
AGGCAAGATGCTGGCATGGCTGA	23	mir-31	Homo sapiens	Mature 5' super variant	2	0	0	0	0	0	0	0	0	0	0	6.21478	2.07159	0	0	0	0	0	0
AGGGCAAGATGCTGGCATAGCTG	23	mir-31	Homo sapiens	Mature 5' super variant	2	0	0	0	0	0	0	0	0	0	0	6.21478	2.07159	0	0	0	0	0	0
CAGGCAAGATGCTGGCATAGCTA	23	mir-31	Homo sapiens	Mature 5' super variant	2	0	0	0	0	0	0	0	0	0	0	0	0	0	0	0	0	5401.66	2700.83
AGGCAAGATGCTGGCATAGCTGTA	24	mir-31	Homo sapiens	Precursor variant	1	0	0	0	0	0	32.0794	0	16.0397	0	0	0	0	0	0	0	0	0	0
AGGCAAGATGTTGGCATA	18	mir-31	Homo sapiens	Precursor variant	1	0	0	0	0	0	0	0	0	0	8.62681	0	2.8756	0	0	0	0	0	0
GGGCAAGATGCTGGCATAGCTGTA	24	mir-31	Homo sapiens	Precursor variant	2	0	0	0	0	0	0	0	0	0	17.2819	6.21478	7.83223	0	0	0	0	0	0
GCAAGATGCTGGCATAGCTGTA	22	mir-31	Homo sapiens	Precursor variant	1	0	0	0	0	0	0	0	0	0	0	6.21478	2.07159	0	0	0	0	0	0
GGCCTTTATGTCCAGA	16	mir-3115	Homo sapiens	Precursor	0	0	0	0	0	0	0	0	0	0	0	6.21478	2.07159	0	0	0	0	0	0
GCCTTTATGTCCAGA	15	mir-3115	Homo sapiens	Precursor	0	0	0	0	0	0	0	0	0	0	0	0	0	0	2698.54	1349.27	0	0	0
ATAGGACTCATATAGTGCCAGGA	23	mir-3117	Homo sapiens	Mature 3' super variant	1	0	0	0	0	0	0	0	0	0	8.62681	0	2.8756	0	0	0	0	0	0
AACTAATCTCTACACTGCTGCCA	23	mir-3129	Homo sapiens	Mature 3' sub/super variant	1	0	0	0	0	0	0	0	0	0	0	0	0	0	0	0	986.59	0	493.295
AAACTAATCTCTACACTGCTGCA	23	mir-3129	Homo sapiens	Mature 3' super variant	1	3.47596	0	0	0	0.86899	0	0	0	0	0	0	0	0	0	0	0	0	0
CCCAATTTGTAGTCTTTTATCCCTCA	26	mir-3134	Homo sapiens	Precursor variant	2	0	6.4284	0	0	1.6071	0	0	0	0	0	0	0	0	0	0	0	0	0
CAGCCTGGAACTCCTGGGCTCA	22	mir-3135a	Homo sapiens	Precursor variant	2	0	6.4284	0	0	1.6071	0	0	0	0	0	0	0	0	0	0	0	0	0
TGCAATCTCAGCTCACTGCAGCCA	24	mir-3135a	Homo sapiens	Precursor variant	2	0	0	0	0	0	0	0	0	0	0	0	0	0	2698.54	1349.27	0	0	0
GAGAGGGCGGGTGGAGGA	18	mir-3141	Homo sapiens	Precursor variant	1	0	0	0	0	0	0	0	0	0	0	0	0	0	0	0	986.59	0	493.295
TGTGTGTGTGTGTGTGTGTA	20	mir-3149	Homo sapiens	Precursor variant	1	0	0	9.12449	0	2.28112	0	0	0	0	0	0	0	0	0	0	0	0	0
CGCCTGTAATCCCAGCA	17	mir-3159	Homo sapiens	Precursor	0	0	0	0	0	0	0	0	0	0	0	0	0	0	2698.54	1349.27	0	0	0
GCTCACGCCTGTAATCCCAGCA	22	mir-3159	Homo sapiens	Precursor	0	0	0	0	0	0	0	0	0	0	0	0	0	0	0	0	986.59	10803.3	5894.96
GCCTGTAATCCCAGCA	16	mir-3159	Homo sapiens	Precursor	0	0	0	0	0	0	0	0	0	0	0	0	0	0	0	0	0	5401.66	2700.83
CCAAAGTGCTAGGATTACA	19	mir-3159	Homo sapiens	Precursor variant	1	0	6.4284	0	0	1.6071	0	0	0	0	0	0	0	0	0	0	0	0	0
ACGCCTGTAATCCCAGCACTTA	22	mir-3159	Homo sapiens	Precursor variant	2	0	6.4284	0	0	1.6071	0	0	0	0	0	0	0	0	0	0	0	0	0
GGGCACAGTGGCTCACGA	18	mir-3159	Homo sapiens	Precursor variant	1	0	6.4284	0	0	1.6071	0	0	0	0	0	0	0	0	0	0	0	0	0
TGCCTGTAATCCCAGCA	17	mir-3159	Homo sapiens	Precursor variant	1	0	12.8199	0	0	3.20496	0	0	0	0	0	0	0	0	0	0	0	0	0
GCCTGTAATCCCAGCACTTTG	21	mir-3159	Homo sapiens	Precursor variant	1	0	0	9.12449	0	2.28112	0	0	0	0	0	0	0	0	2698.54	1349.27	0	0	0
CGCCTGTAATCCCAGCACTTTGA	23	mir-3159	Homo sapiens	Precursor variant	2	0	0	0	0	0	0	0	0	0	0	0	0	4293.18	0	2146.59	0	0	0
GCTCATGCCTGTAATCCCAGCA	22	mir-3159	Homo sapiens	Precursor variant	1	0	0	0	0	0	0	0	0	0	0	0	0	0	0	0	0	5401.66	2700.83
CTCATGCCTGTAATCCCAGCAC	22	mir-3159	Homo sapiens	Precursor variant	2	0	0	0	0	0	0	0	0	0	0	0	0	0	0	0	0	5401.66	2700.83
ACGCCTGTAATCCCAGCAC	19	mir-3159	Homo sapiens	Precursor variant	1	0	0	0	0	0	0	0	0	0	0	0	0	0	0	0	0	5401.66	2700.83
GGCTCACACTTGTAATCCCAGCA	23	mir-3159//mir-3929	Homo sapiens	Precursor variant	2	0	6.4284	0	0	1.6071	0	0	0	0	0	0	0	0	0	0	0	0	0
CTCACACCTGTAATCCCAGCA	21	mir-3159//mir-3929	Homo sapiens	Precursor variant	1	0	0	0	0	0	0	0	0	24.3009	0	0	8.1003	0	0	0	0	0	0
GGCTCACACCTGTAATC	17	mir-3159//mir-3929//mir-5095	Homo sapiens	Precursor variant	1	0	0	9.12449	0	2.28112	0	0	0	0	0	0	0	0	0	0	0	0	0
TGGCTCATGCTTGTAATCCCAG	22	mir-3159//mir-5095	Homo sapiens	Precursor variant	2	0	0	0	0	0	0	0	0	0	0	0	0	0	2698.54	1349.27	0	0	0
ACGCCTGTAATCCCAGA	17	mir-3159//mir-5095	Homo sapiens	Precursor variant	1	0	0	0	0	0	0	0	0	0	0	0	0	0	0	0	986.59	0	493.295
GCTCACGCCTGTAATCTCA	19	mir-3159//mir-5095	Homo sapiens	Precursor variant	1	0	0	0	0	0	0	0	0	0	0	0	0	0	0	0	0	5401.66	2700.83
TGGCTCGCGCCTGTAATCCCAG	22	mir-3159//mir-5095	Homo sapiens	Precursor variant	1	0	0	0	0	0	0	0	0	0	0	0	0	0	0	0	0	5401.66	2700.83
GCGGGGCGCGGCCGGA	16	mir-3178	Homo sapiens	Precursor	0	0	0	0	0	0	0	0	0	0	0	0	0	4293.18	0	2146.59	0	0	0
CGGGGCGCGGCCGGA	15	mir-3178	Homo sapiens	Precursor	0	0	0	0	0	0	0	0	0	0	0	0	0	0	0	0	2961.52	5401.66	4181.59
AGAAGGGGTGAAATTTAAACGTA	23	mir-3179-1//mir-3179-2//mir-3179-3	Homo sapiens	Mature 3' super variant	1	0	6.4284	0	0	1.6071	0	0	0	0	0	0	0	0	0	0	0	0	0
GCTTCTGTAGTGTAG	15	mir-3182	Homo sapiens	Mature 5' sub	0	0	0	9.12449	0	2.28112	0	0	0	0	0	0	0	0	0	0	0	5401.66	2700.83
GCTTCTGTAGTGTAGT	16	mir-3182	Homo sapiens	Mature 5' sub	0	0	0	0	0	0	0	0	0	0	0	0	0	4293.18	0	2146.59	986.59	0	493.295
CGCGCCGGGCCCGGGTC	17	mir-3195	Homo sapiens	Mature 5' variant	1	0	0	0	0	0	0	0	0	0	0	0	0	0	0	0	0	5401.66	2700.83
GCCGGGCCCGGGTTGGAC	18	mir-3195	Homo sapiens	Precursor variant	1	3.47596	0	0	0	0.86899	0	0	0	0	0	0	0	0	0	0	0	0	0
TCGGGGCGGCAGGGGCC	17	mir-3196	Homo sapiens	Mature 5' sub/super variant	1	0	0	0	0	0	0	0	0	0	0	0	0	0	0	0	0	5401.66	2700.83
CGGGGCGGCAGGGGC	15	mir-3196	Homo sapiens	Precursor	0	0	0	0	0	0	0	0	0	0	0	0	0	0	2698.54	1349.27	0	0	0
TGCAATTTAGTGTGTGTGATATA	23	mir-32	Homo sapiens	Mature 3' sub/super variant	1	0	0	9.12449	0	2.28112	0	0	0	0	0	0	0	0	0	0	0	0	0
TATTGCACATTACTAAGTTGCA	22	mir-32	Homo sapiens	Mature 5'	0	0	6.4284	0	0	1.6071	0	0	0	0	0	0	0	4293.18	0	2146.59	0	0	0
TATTGCACATTACTAAGTTGC	21	mir-32	Homo sapiens	Mature 5' sub	0	0	0	9.12449	14.3718	5.87407	0	0	0	0	0	0	0	0	0	0	0	5401.66	2700.83
GGAATCTCAGAAGGCGCA	18	mir-3200	Homo sapiens	Precursor variant	1	3.47596	0	0	0	0.86899	0	0	0	0	0	0	0	0	0	0	0	0	0
AAAAGCTGGGTTGAGAGGGCGA	22	mir-320a	Homo sapiens	Mature 3'	0	62.5338	160.304	82.0827	114.991	104.978	160.51	269.56	215.035	218.745	69.071	111.79	133.202	21462.5	29711.8	25587.1	7897.97	145940	76918.8
AAAGCTGGGTTGAGAGGGCGA	21	mir-320a	Homo sapiens	Mature 3' sub	0	13.8955	0	0	14.3718	7.06681	0	0	0	0	0	6.21478	2.07159	0	0	0	0	0	0
AAAAGCTGGGTTGAGAGGGCG	21	mir-320a	Homo sapiens	Mature 3' sub	0	0	19.2482	9.12449	7.18589	8.88966	0	77.0173	38.5086	0	0	12.4296	4.14319	0	0	0	2961.52	27032	14996.8
AAAGCTGGGTTGAGAGGGCGT	21	mir-320a	Homo sapiens	Mature 3' sub variant	1	0	6.4284	0	0	1.6071	0	0	0	0	0	0	0	0	0	0	0	0	0
AAAAGCTGGGTCGAGAGGGCG	21	mir-320a	Homo sapiens	Mature 3' sub variant	1	0	0	0	0	0	0	0	0	0	0	6.21478	2.07159	0	0	0	0	0	0
GAAGCTGGGTTGAGAGGGCGT	21	mir-320a	Homo sapiens	Mature 3' sub variant	2	0	0	0	0	0	0	0	0	0	0	0	0	0	0	0	0	5401.66	2700.83
AAAGCTGGGTTGAGAGGGCGAA	22	mir-320a	Homo sapiens	Mature 3' sub/super	0	3.47596	0	0	0	0.86899	0	38.5086	19.2543	24.3009	0	0	8.1003	0	0	0	986.59	0	493.295
AAGCTGGGTTGAGAGGGCGAA	21	mir-320a	Homo sapiens	Mature 3' sub/super	0	0	6.4284	0	0	1.6071	0	0	0	0	0	0	0	0	0	0	0	0	0
AAGCTGGGTTGAGAGGGCGAAA	22	mir-320a	Homo sapiens	Mature 3' sub/super	0	0	0	0	7.18589	1.79647	0	0	0	0	0	0	0	0	0	0	0	0	0
GAAAAGCTGGGTTGAGAGGGCG	22	mir-320a	Homo sapiens	Mature 3' sub/super	0	0	0	0	0	0	0	0	0	0	0	0	0	0	0	0	0	5401.66	2700.83
AAAGCTGGGTTGAGAGGGCGATA	23	mir-320a	Homo sapiens	Mature 3' sub/super variant	1	3.47596	0	0	0	0.86899	0	0	0	0	0	0	0	0	0	0	0	5401.66	2700.83
GAAGCTGGGTTGAGAGGGCGAAA	23	mir-320a	Homo sapiens	Mature 3' sub/super variant	1	0	6.4284	0	0	1.6071	0	0	0	0	0	0	0	0	0	0	0	0	0
AAAAGCTGGGTTGAGAGGGCGAA	23	mir-320a	Homo sapiens	Mature 3' super	0	24.315	57.7078	54.7281	7.18589	35.9842	32.0794	173.289	102.684	121.505	25.9087	55.9076	67.7736	17169.3	13503.8	15336.6	3948.11	48638.7	26293.4
AAAAGCTGGGTTGAGAGGGCGAAA	24	mir-320a	Homo sapiens	Mature 3' super	0	20.8474	19.2482	0	35.9295	19.0063	0	38.5086	19.2543	0	0	31.0485	10.3495	0	8101.18	4050.59	1974.93	0	987.465
GAAAAGCTGGGTTGAGAGGGCGA	23	mir-320a	Homo sapiens	Mature 3' super	0	0	0	9.12449	0	2.28112	0	0	0	24.3009	0	0	8.1003	0	0	0	0	0	0
GAAAAGCTGGGTTGAGAGGGCGAA	24	mir-320a	Homo sapiens	Mature 3' super	0	0	0	0	0	0	0	0	0	24.3009	0	0	8.1003	0	0	0	0	0	0
AAAAGCTGGGTTGAGAGGGCGCAA	24	mir-320a	Homo sapiens	Mature 3' super variant	1	0	6.4284	0	0	1.6071	0	0	0	0	0	0	0	0	0	0	0	0	0
AAAAGCTGGGTTGGGAGGGCGAA	23	mir-320a	Homo sapiens	Mature 3' super variant	1	0	6.4284	0	0	1.6071	0	0	0	0	0	0	0	0	0	0	0	0	0
AAAAGCTGGGTTGAGAGGGCGATA	24	mir-320a	Homo sapiens	Mature 3' super variant	1	0	19.2482	0	7.18589	6.60853	64.2151	19.2543	41.7347	48.6018	77.6978	6.21478	44.1715	8586.35	5402.64	6994.5	986.59	16205	8595.79
AAAAGCTGGGTTGAGAGGGCGTAA	24	mir-320a	Homo sapiens	Mature 3' super variant	1	0	0	0	7.18589	1.79647	32.0794	0	16.0397	0	8.62681	0	2.8756	0	0	0	0	0	0
AAAAGCTGGGTTGAGAGGGCGTA	23	mir-320a	Homo sapiens	Mature 3' super variant	1	0	0	0	0	0	32.0794	19.2543	25.6669	0	0	0	0	0	0	0	0	0	0
AAAAGCTGGGTTGAGACGGCGATA	24	mir-320a	Homo sapiens	Mature 3' super variant	2	0	0	0	0	0	32.0794	0	16.0397	0	0	0	0	0	0	0	0	0	0
GAAAAGCTGGGTTGAGAGGGCGT	23	mir-320a	Homo sapiens	Mature 3' super variant	1	0	0	0	0	0	0	19.2543	9.62716	0	8.62681	0	2.8756	0	0	0	0	0	0
AAAAGCTGGGTTGAGAGGGCGACA	24	mir-320a	Homo sapiens	Mature 3' super variant	1	0	0	0	0	0	0	0	0	24.3009	0	0	8.1003	0	0	0	0	0	0
GAAAGCTGGGTTGAGAGGGCGAA	23	mir-320a	Homo sapiens	Mature 3' super variant	1	0	0	0	0	0	0	0	0	0	8.62681	0	2.8756	0	0	0	0	0	0
AAAAGCTGGGTTGATAGGGCGAA	23	mir-320a	Homo sapiens	Mature 3' super variant	1	0	0	0	0	0	0	0	0	0	0	6.21478	2.07159	0	0	0	0	0	0
AAAAGCTGGGTTGAGAGGGCGCA	23	mir-320a	Homo sapiens	Mature 3' super variant	1	0	0	0	0	0	0	0	0	0	0	6.21478	2.07159	0	0	0	0	0	0
GAAAGCTGGGTTGAGAGGGCGA	22	mir-320a	Homo sapiens	Mature 3' variant	1	3.47596	6.4284	0	0	2.47609	0	0	0	0	0	0	0	0	2698.54	1349.27	0	0	0
AAAAGCTGGGTTGAGAGGGCGT	22	mir-320a	Homo sapiens	Mature 3' variant	1	3.47596	12.8199	0	0	4.07395	0	19.2543	9.62716	48.6018	17.2819	12.4296	26.1044	0	2698.54	1349.27	0	16205	8102.5
AAAAGCTGGGTTGAGAAGGCGA	22	mir-320a	Homo sapiens	Mature 3' variant	1	0	0	0	0	0	0	0	0	24.3009	0	0	8.1003	0	0	0	0	0	0
AAAAGCTGGGTTGAGAGGGCGG	22	mir-320a	Homo sapiens	Mature 3' variant	1	0	0	0	0	0	0	0	0	0	8.62681	0	2.8756	0	0	0	0	0	0
AAAAGCTGGGTTGAGAGGGCGAAAA	25	mir-320a	Homo sapiens	Precursor	0	6.95192	0	0	0	1.73798	0	0	0	0	8.62681	0	2.8756	4293.18	0	2146.59	0	0	0
AGCTGGGTTGAGAGGGCGA	19	mir-320a	Homo sapiens	Precursor	0	0	0	0	0	0	0	0	0	0	0	0	0	0	0	0	0	5401.66	2700.83
TTCCCGGAGTCGGGA	15	mir-320a	Homo sapiens	Precursor	0	0	0	0	0	0	0	0	0	0	0	0	0	0	0	0	0	10803.3	5401.66
AAAAGCTGGGTTGAGAGGGCGAATA	25	mir-320a	Homo sapiens	Precursor variant	1	3.47596	6.4284	9.12449	21.5577	10.1466	32.0794	19.2543	25.6669	0	34.5355	12.4296	15.655	4293.18	2698.54	3495.86	986.59	27032	14009.3
AAAAGCTGGGTTGAGAGGGCGAAATA	26	mir-320a	Homo sapiens	Precursor variant	1	3.47596	6.4284	9.12449	0	4.75721	0	19.2543	9.62716	48.6018	0	0	16.2006	0	0	0	986.59	5401.66	3194.13
AAAAGCTGGGTTGAGAGGGCGATTA	25	mir-320a	Homo sapiens	Precursor variant	2	0	6.4284	0	0	1.6071	32.0794	19.2543	25.6669	24.3009	8.62681	0	10.9759	0	0	0	986.59	5401.66	3194.13
AAAAGCTGGGTTGAGAGGGCGAAAACA	27	mir-320a	Homo sapiens	Precursor variant	2	0	0	9.12449	0	2.28112	0	0	0	0	0	0	0	0	0	0	0	0	0
AAAGCTGGGTTGAGAGGGCGATTA	24	mir-320a	Homo sapiens	Precursor variant	2	0	0	0	0	0	0	19.2543	9.62716	0	0	0	0	0	0	0	0	0	0
AAAGCTGGGTTGAGAGGGCGAATA	24	mir-320a	Homo sapiens	Precursor variant	1	0	0	0	0	0	0	19.2543	9.62716	0	0	0	0	0	0	0	0	0	0
AAAAGCTGGGTTGAGAGGGCGAAGA	25	mir-320a	Homo sapiens	Precursor variant	1	0	0	0	0	0	0	19.2543	9.62716	0	0	6.21478	2.07159	0	5402.64	2701.32	0	0	0
GAAAGCTGGGTTGAGAGGGCGAAAA	25	mir-320a	Homo sapiens	Precursor variant	1	0	0	0	0	0	0	0	0	24.3009	0	0	8.1003	0	0	0	0	0	0
AAAAGCTGGGTTGAGAGGGCGTATA	25	mir-320a	Homo sapiens	Precursor variant	2	0	0	0	0	0	0	0	0	0	8.62681	0	2.8756	0	0	0	0	0	0
AAAAGCTGGGTTGAGAGGGCGAATTA	26	mir-320a	Homo sapiens	Precursor variant	2	0	0	0	0	0	0	0	0	0	0	6.21478	2.07159	0	0	0	0	0	0
GCCCGGGTCTTCCCGGAGTCGGGA	24	mir-320a	Homo sapiens	Precursor variant	2	0	0	0	0	0	0	0	0	0	0	0	0	0	0	0	986.59	0	493.295
CGGGTCTTCCCGGAGTCGGGTA	22	mir-320a	Homo sapiens	Precursor variant	2	0	0	0	0	0	0	0	0	0	0	0	0	0	0	0	986.59	0	493.295
TAAAAGCTGGGTTGAGAGGGCGAATA	26	mir-320a	Homo sapiens	Precursor variant	2	0	0	0	0	0	0	0	0	0	0	0	0	0	0	0	0	5401.66	2700.83
GAAAAGCTGGGTTGAGAGGGCGAAACA	27	mir-320a	Homo sapiens	Precursor variant	1	0	0	0	0	0	0	0	0	0	0	0	0	0	0	0	0	5401.66	2700.83
GGGTCTTCCCGGAGTCGGGTA	21	mir-320a	Homo sapiens	Precursor variant	2	0	0	0	0	0	0	0	0	0	0	0	0	0	0	0	0	27032	13516
AAAAGCTGGGTTGAGAGGGCGAAGTA	26	mir-320a	Homo sapiens	Precursor variant	2	0	0	0	0	0	0	0	0	0	0	0	0	0	0	0	0	10803.3	5401.66
AAAAGCTGGGTTGAGAGGGCA	21	mir-320b-1//mir-320b-2	Homo sapiens	Mature 3' sub	0	0	0	0	0	0	32.0794	0	16.0397	0	0	0	0	0	0	0	0	16205	8102.5
AAAGCTGGGTTGAGAGGGAAAAA	23	mir-320b-2	Homo sapiens	Mature 3' sub/super variant	1	0	0	0	0	0	0	0	0	0	0	0	0	0	0	0	986.59	0	493.295
GAAAAAGGAAAAAAAAA	17	mir-320b-2	Homo sapiens	Precursor variant	1	3.47596	0	0	0	0.86899	0	0	0	0	0	0	0	0	0	0	0	0	0
AAAAGCTGGGTTGAGAGGGTA	21	mir-320c-1	Homo sapiens	Mature 3' super	0	0	0	9.12449	0	2.28112	0	0	0	0	0	0	0	0	0	0	0	0	0
AAAAGCTGGGTTGAGAGGGA	20	mir-320c-1//mir-320c-2	Homo sapiens	Mature 3' variant	1	0	0	0	7.18589	1.79647	0	0	0	0	0	6.21478	2.07159	0	2698.54	1349.27	0	10803.3	5401.66
AAAAGCTGGGTTGAGAGGA	19	mir-320d-1//mir-320d-2	Homo sapiens	Mature 3'	0	0	0	9.12449	0	2.28112	0	0	0	0	0	0	0	0	0	0	986.59	0	493.295
AAAGCTGGGTTGAGAGGA	18	mir-320d-1//mir-320d-2	Homo sapiens	Mature 3' sub	0	0	0	9.12449	0	2.28112	0	0	0	0	0	0	0	0	0	0	0	0	0
AAAAGCTGGGTTGAGAGGAA	20	mir-320d-1//mir-320d-2	Homo sapiens	Mature 3' variant	1	0	0	0	0	0	0	0	0	0	0	0	0	0	2698.54	1349.27	0	0	0
GCACATTACACGGTCGACCTCTA	23	mir-323a	Homo sapiens	Mature 3' super variant	1	0	0	0	0	0	0	19.2543	9.62716	0	0	12.4296	4.14319	0	0	0	0	0	0
CACATTACACGGTCGACCTCTA	22	mir-323a	Homo sapiens	Mature 3' super variant	1	0	0	0	0	0	0	19.2543	9.62716	0	8.62681	6.21478	4.9472	0	0	0	0	5401.66	2700.83
CACATTACACGGTCGACCTCA	21	mir-323a	Homo sapiens	Mature 3' variant	1	0	0	0	0	0	0	0	0	0	8.62681	0	2.8756	0	0	0	0	0	0
CACTGCCCCAGGTGCTGCTA	20	mir-324	Homo sapiens	Mature 3' sub/super variant	1	0	6.4284	0	0	1.6071	0	0	0	0	0	0	0	0	0	0	0	0	0
ACTGCCCCAGGTGCTGCTGGTA	22	mir-324	Homo sapiens	Mature 3' super variant	2	3.47596	0	9.12449	0	3.15011	0	0	0	0	8.62681	0	2.8756	0	0	0	0	5401.66	2700.83
CCACTGCCCCAGGTGCTGCTGA	22	mir-324	Homo sapiens	Mature 3' super variant	1	3.47596	0	9.12449	7.18589	4.94658	0	0	0	0	0	0	0	0	0	0	0	5401.66	2700.83
CCACTGCCCCAGGTGCTGCTGGA	23	mir-324	Homo sapiens	Mature 3' super variant	1	0	12.8199	0	0	3.20496	0	0	0	0	8.62681	0	2.8756	0	0	0	986.59	0	493.295
CCACTGCCCCAGGTGCTGCTGGAA	24	mir-324	Homo sapiens	Mature 3' super variant	2	0	12.8199	0	0	3.20496	0	0	0	0	0	0	0	0	0	0	0	0	0
ACTGCCCCAGGTGCTGCTGTA	21	mir-324	Homo sapiens	Mature 3' super variant	2	0	0	0	0	0	0	19.2543	9.62716	0	0	0	0	4293.18	0	2146.59	0	0	0
CGCATCCCCTAGGGCATTGGTGTA	24	mir-324	Homo sapiens	Mature 5' super	0	3.47596	25.6397	0	7.18589	9.07539	0	0	0	0	0	0	0	0	0	0	0	0	0
CGCATCCCCTAGGGCATTG	19	mir-324	Homo sapiens	Precursor	0	3.47596	0	0	0	0.86899	0	0	0	0	0	0	0	0	0	0	0	0	0
CCTCTGGGCCCTTCCTCCAGTA	22	mir-326	Homo sapiens	Mature 3' super variant	2	0	6.4284	9.12449	7.18589	5.68469	0	0	0	0	0	0	0	0	0	0	1974.93	0	987.465
CCTCTGGGCCCTTCCTCCAGA	21	mir-326	Homo sapiens	Mature 3' super variant	1	0	0	0	7.18589	1.79647	0	0	0	0	0	0	0	0	0	0	0	0	0
CTGGCCCTCTCTGCCCTTC	19	mir-328	Homo sapiens	Precursor	0	0	0	0	0	0	32.0794	38.5086	35.294	0	0	0	0	12876.2	5402.64	9139.41	986.59	5401.66	3194.13
AACACACCTGGTTAACCTCTCA	22	mir-329-1//mir-329-2	Homo sapiens	Mature 3' variant	2	0	0	0	0	0	0	0	0	24.3009	0	0	8.1003	0	0	0	0	0	0
AACACACCTGGTTAACCTC	19	mir-329-1//mir-329-2	Homo sapiens	Precursor	0	0	0	0	0	0	0	19.2543	9.62716	0	8.62681	12.4296	7.01879	0	0	0	0	0	0
ACACACCTGGTTAACCTC	18	mir-329-1//mir-329-2	Homo sapiens	Precursor	0	0	0	0	0	0	0	0	0	0	17.2819	0	5.76063	0	0	0	0	0	0
GCAAAGCACACGGCCTGCAGAGA	23	mir-330	Homo sapiens	Mature 3'	0	3.47596	6.4284	9.12449	7.18589	6.55368	0	0	0	0	0	0	0	0	0	0	0	0	0
GCAAAGCACACGGCCTGCAGAGAGA	25	mir-330	Homo sapiens	Mature 3' super variant	1	3.47596	0	0	0	0.86899	0	0	0	0	0	0	0	0	0	0	0	0	0
TCTCTGGGCCTGTGTCTTAGGCTA	24	mir-330	Homo sapiens	Mature 5' super variant	1	3.47596	0	0	0	0.86899	0	0	0	0	0	0	0	0	0	0	0	0	0
GCAAAGCACACGGCCTGCAGAGAGGTA	27	mir-330	Homo sapiens	Precursor variant	1	3.47596	0	0	0	0.86899	0	0	0	0	0	0	0	0	0	0	0	0	0
CAAAGCACACGGCCTGCAGAGAGGTA	26	mir-330	Homo sapiens	Precursor variant	1	3.47596	0	0	0	0.86899	0	0	0	0	0	0	0	0	0	0	0	0	0
GCAAAGCACACGGCCTGCAGAGAGTA	26	mir-330	Homo sapiens	Precursor variant	2	6.95192	0	0	0	1.73798	0	0	0	0	0	0	0	0	0	0	0	0	0
GCCCCTGGGCCTATCCTAGA	20	mir-331	Homo sapiens	Mature 3' sub	0	3.47596	0	0	0	0.86899	0	0	0	0	0	0	0	0	0	0	0	0	0
GCCCCTGGGCCTATCCTAGTA	21	mir-331	Homo sapiens	Mature 3' variant	1	0	0	0	0	0	0	0	0	0	0	0	0	0	0	0	0	5401.66	2700.83
GCCCCTGGGCCTATCCTA	18	mir-331	Homo sapiens	Precursor	0	3.47596	0	0	0	0.86899	0	0	0	0	0	0	0	0	0	0	0	0	0
TTGTTCTAGGTATGGTCCCAGGGTA	25	mir-331	Homo sapiens	Precursor variant	2	0	0	0	0	0	0	19.2543	9.62716	0	0	0	0	0	0	0	0	0	0
TTTTTCATTATTGCTCCTGA	20	mir-335	Homo sapiens	Mature 3' sub	0	3.47596	0	0	0	0.86899	0	0	0	0	0	0	0	0	0	0	0	0	0
TTTTCATTATTGCTCCTGA	19	mir-335	Homo sapiens	Mature 3' sub	0	0	0	0	0	0	0	0	0	0	0	6.21478	2.07159	0	0	0	986.59	0	493.295
GTTTTCATTATTGCTCCTGA	20	mir-335	Homo sapiens	Mature 3' sub variant	1	0	0	0	0	0	0	0	0	0	0	6.21478	2.07159	0	0	0	0	0	0
GTTTTTCATTATTGCTCCTGAC	22	mir-335	Homo sapiens	Mature 3' sub/super	0	0	0	0	0	0	0	0	0	0	0	0	0	0	2698.54	1349.27	0	0	0
TCAAGAGCAATAACGAAAATG	21	mir-335	Homo sapiens	Mature 5' sub variant	2	0	0	0	0	0	0	0	0	0	0	6.21478	2.07159	0	0	0	0	0	0
TCAAGAGCAATAACGAAAAATGTA	24	mir-335	Homo sapiens	Mature 5' super variant	1	48.6383	0	9.12449	14.3718	18.0336	0	96.2716	48.1358	0	0	18.6444	6.21478	12876.2	16207.9	14542.1	4936.45	0	2468.23
TCAAGAGCAATAACGAAAAATGTTA	25	mir-335	Homo sapiens	Mature 5' super variant	1	0	0	0	0	0	0	0	0	0	0	6.21478	2.07159	0	0	0	0	0	0
TCAAGAGTAATAACGAAAAATGTA	24	mir-335	Homo sapiens	Mature 5' super variant	2	0	0	0	0	0	0	0	0	0	0	0	0	4293.18	0	2146.59	0	0	0
TCAAGAGCAATAACGAAAAATGA	23	mir-335	Homo sapiens	Mature 5' variant	1	45.1624	0	9.12449	0	13.5717	0	77.0173	38.5086	24.3009	8.62681	31.0485	21.3254	12876.2	16207.9	14542.1	3948.11	10803.3	7375.72
TCAAGAGCAATAACGAAAA	19	mir-335	Homo sapiens	Precursor	0	0	0	0	0	0	0	0	0	0	0	0	0	8586.35	0	4293.18	986.59	0	493.295
CTCCTATATGATGCCTTTCTTC	22	mir-337	Homo sapiens	Mature 3'	0	0	0	0	0	0	0	0	0	0	0	0	0	0	0	0	0	10803.3	5401.66
TCCTATATGATGCCTTTCTTCA	22	mir-337	Homo sapiens	Mature 3' sub/super	0	0	0	0	0	0	0	19.2543	9.62716	24.3009	0	12.4296	12.2435	0	0	0	0	0	0
TCCTATATGATGCCTTTCTTCTA	23	mir-337	Homo sapiens	Mature 3' sub/super variant	2	0	0	0	0	0	0	19.2543	9.62716	0	0	6.21478	2.07159	0	0	0	0	0	0
GCTCCTATATGATGCCTTTCTTC	23	mir-337	Homo sapiens	Mature 3' super	0	0	0	0	0	0	0	0	0	0	0	6.21478	2.07159	0	0	0	0	0	0
GCTCCTATATGATGCCTTTCTTA	23	mir-337	Homo sapiens	Mature 3' super variant	1	0	0	0	0	0	0	0	0	0	0	0	0	0	0	0	0	5401.66	2700.83
CTCCTATATGATGCCTTTCTTA	22	mir-337	Homo sapiens	Mature 3' variant	1	0	0	0	0	0	0	0	0	24.3009	0	0	8.1003	0	0	0	0	0	0
AACGGCTTCATACAGGAGTA	20	mir-337	Homo sapiens	Mature 5' sub variant	1	0	0	0	0	0	0	38.5086	19.2543	0	0	0	0	0	0	0	0	0	0
GAACGGCTTCATACAGGAGTTA	22	mir-337	Homo sapiens	Mature 5' super variant	1	0	0	0	0	0	0	19.2543	9.62716	0	0	0	0	0	0	0	0	0	0
GAACGGCTTCATACAGGAGTA	21	mir-337	Homo sapiens	Mature 5' variant	1	0	0	0	0	0	0	0	0	0	0	0	0	0	2698.54	1349.27	0	0	0
TCCTATATGATGCCTTTC	18	mir-337	Homo sapiens	Precursor	0	0	0	0	0	0	0	19.2543	9.62716	0	0	0	0	0	0	0	0	0	0
TCCAGCATCAGTGATTTTGTTGAC	24	mir-338	Homo sapiens	Mature 3' super variant	1	0	6.4284	0	0	1.6071	0	0	0	0	0	0	0	0	0	0	0	0	0
AGCGCCTCGACGACAGAGCCA	21	mir-339	Homo sapiens	Mature 3' sub variant	1	0	6.4284	0	0	1.6071	0	0	0	0	0	0	0	0	0	0	0	0	0
TGAGCGCCTCGACGACAGAGA	21	mir-339	Homo sapiens	Mature 3' sub variant	1	0	0	0	0	0	0	0	0	0	0	0	0	0	2698.54	1349.27	0	5401.66	2700.83
AGCGCCTCGACGACAGAGCCGA	22	mir-339	Homo sapiens	Mature 3' sub/super variant	1	0	6.4284	0	0	1.6071	0	0	0	0	0	0	0	0	0	0	986.59	0	493.295
TGAGCGCCTCGACGACAGAGCCGA	24	mir-339	Homo sapiens	Mature 3' super variant	1	10.4195	6.4284	18.249	7.18589	10.5707	0	19.2543	9.62716	0	0	12.4296	4.14319	0	2698.54	1349.27	986.59	0	493.295
TGAGCGCCTCGACGACAGAGCCA	23	mir-339	Homo sapiens	Mature 3' variant	1	3.47596	6.4284	9.12449	0	4.75721	0	0	0	24.3009	0	6.21478	10.1719	0	0	0	0	0	0
TCCCTGTCCTCCAGGAGCTCACG	23	mir-339	Homo sapiens	Mature 5'	0	3.47596	0	0	0	0.86899	0	0	0	0	0	0	0	0	0	0	0	0	0
TCCCTGTCCTCCAGGAGCTCA	21	mir-339	Homo sapiens	Mature 5' sub	0	6.95192	6.4284	18.249	7.18589	9.7038	0	0	0	24.3009	0	0	8.1003	0	0	0	0	0	0
TCCCTGTCCTCCAGGAGCCCA	21	mir-339	Homo sapiens	Mature 5' sub variant	1	3.47596	0	0	0	0.86899	0	0	0	0	0	0	0	0	0	0	0	0	0
TCCCTGTCCTCCAGGAGCTCAA	22	mir-339	Homo sapiens	Mature 5' sub variant	1	3.47596	0	0	0	0.86899	0	0	0	0	0	0	0	0	0	0	0	0	0
TCCCTGTCCTCCAGGAGCTCT	21	mir-339	Homo sapiens	Mature 5' sub variant	1	0	0	0	0	0	0	0	0	0	8.62681	0	2.8756	0	0	0	0	0	0
TCTCCCTGTCCTCCAGGAGCTCA	23	mir-339	Homo sapiens	Mature 5' sub/super	0	0	0	9.12449	0	2.28112	0	0	0	0	0	0	0	0	0	0	0	0	0
TCCCTGTCCTCCAGGAGCTCACGAA	25	mir-339	Homo sapiens	Mature 5' super variant	2	3.47596	0	0	0	0.86899	0	0	0	0	0	0	0	0	0	0	0	0	0
TCCCTGTCCTCCAGGAGCTCACGA	24	mir-339	Homo sapiens	Mature 5' super variant	1	10.4195	32.0681	27.3546	0	17.4606	32.0794	38.5086	35.294	72.9027	0	0	24.3009	0	0	0	0	0	0
GTCCCTGTCCTCCAGGAGCTCACA	24	mir-339	Homo sapiens	Mature 5' super variant	2	0	6.4284	0	0	1.6071	0	0	0	0	0	0	0	0	0	0	0	0	0
TCCCTGTCCTCCAGGAGCTCACA	23	mir-339	Homo sapiens	Mature 5' variant	1	3.47596	19.2482	18.249	7.18589	12.0398	0	0	0	0	0	0	0	4293.18	0	2146.59	0	0	0
TCCCTGTCCTCCAGGAGCTCATA	23	mir-339	Homo sapiens	Mature 5' variant	2	3.47596	0	0	7.18589	2.66546	0	0	0	0	0	0	0	0	0	0	0	0	0
TCCCTGTCCTCCAGGAGCTCAAA	23	mir-339	Homo sapiens	Mature 5' variant	2	0	0	0	7.18589	1.79647	0	0	0	0	0	0	0	0	0	0	0	0	0
TCCCTGTCCTCCAGGAGCTC	20	mir-339	Homo sapiens	Precursor	0	0	0	0	0	0	0	0	0	0	0	0	0	0	0	0	986.59	0	493.295
GTCCCTGTCCTCCAGGAGCTC	21	mir-339	Homo sapiens	Precursor variant	1	0	6.4284	0	0	1.6071	0	0	0	0	0	0	0	0	0	0	0	0	0
TCCCTGTCCTCCAGGAGCTA	20	mir-339	Homo sapiens	Precursor variant	1	0	0	0	7.18589	1.79647	0	19.2543	9.62716	0	0	0	0	0	0	0	0	0	0
CAATGTTTCCACAGTGCATCA	21	mir-33a	Homo sapiens	Mature 3' sub	0	0	0	9.12449	0	2.28112	0	0	0	0	0	0	0	0	0	0	0	0	0
CAATGTTTCCACAGTGCATCATA	23	mir-33a	Homo sapiens	Mature 3' super variant	1	0	0	0	0	0	0	0	0	0	0	0	0	0	0	0	0	5401.66	2700.83
CAATGTTTCCACAGTGCA	18	mir-33a	Homo sapiens	Precursor	0	0	0	0	0	0	0	0	0	0	8.62681	0	2.8756	0	0	0	0	0	0
AGCCGGCCCTTGGCACCA	18	mir-33b	Homo sapiens	Precursor variant	1	0	0	0	0	0	0	0	0	0	8.62681	0	2.8756	0	0	0	0	0	0
TTATAAAGCAATGAGACCGATTA	23	mir-340	Homo sapiens	Mature 5' super variant	2	3.47596	0	0	0	0.86899	0	0	0	0	0	0	0	0	0	0	0	0	0
TTATAAAGCAATGAGACTGATTA	23	mir-340	Homo sapiens	Mature 5' super variant	1	0	0	0	0	0	32.0794	0	16.0397	0	0	0	0	0	0	0	986.59	0	493.295
TCTCACACAGAAATCGCACCGA	22	mir-342	Homo sapiens	Mature 3' sub variant	2	0	0	0	0	0	0	0	0	0	0	0	0	0	0	0	986.59	0	493.295
TCACACAGAAATCGCACCCGTCA	23	mir-342	Homo sapiens	Mature 3' sub/super	0	0	6.4284	0	0	1.6071	0	0	0	0	0	0	0	0	0	0	986.59	0	493.295
TCTCACACAGAAATCGCACCCGTCA	25	mir-342	Homo sapiens	Mature 3' super	0	13.8955	0	63.8526	7.18589	21.2335	0	57.7629	28.8815	72.9027	60.4442	31.0485	54.7985	4293.18	2698.54	3495.86	986.59	5401.66	3194.13
TCTCACACAGAAATCGCACCCATCA	25	mir-342	Homo sapiens	Mature 3' super variant	1	3.47596	0	0	0	0.86899	0	0	0	0	0	0	0	0	0	0	0	0	0
TCTCACACAGAAATCGCACCCGTA	24	mir-342	Homo sapiens	Mature 3' super variant	1	13.8955	6.4284	9.12449	14.3718	10.955	64.2151	38.5086	51.3618	48.6018	94.9797	6.21478	49.9321	0	8101.18	4050.59	4936.45	54064	29500.2
TCTCACACAGAGATCGCACCCGTA	24	mir-342	Homo sapiens	Mature 3' super variant	2	0	6.4284	0	0	1.6071	0	0	0	0	0	0	0	0	0	0	0	0	0
TCTCACACAGAAATCGCACCCATA	24	mir-342	Homo sapiens	Mature 3' super variant	2	0	0	0	0	0	0	0	0	0	0	6.21478	2.07159	0	0	0	0	0	0
TCTCACACAGAAATCGCACCCGA	23	mir-342	Homo sapiens	Mature 3' variant	1	0	0	0	0	0	0	0	0	0	0	0	0	0	5402.64	2701.32	1974.93	5401.66	3688.3
TCTCACACAGAAATCGCA	18	mir-342	Homo sapiens	Precursor	0	3.47596	6.4284	0	0	2.47609	0	0	0	24.3009	0	0	8.1003	0	0	0	0	0	0
TCTCACACAGAAATC	15	mir-342	Homo sapiens	Precursor	0	0	0	0	0	0	0	0	0	0	8.62681	0	2.8756	0	0	0	0	0	0
TCACACAGAAATCGCA	16	mir-342	Homo sapiens	Precursor	0	0	0	0	0	0	0	0	0	0	0	0	0	0	0	0	0	5401.66	2700.83
TCTCACACAGAAATCGCACCCGTCTA	26	mir-342	Homo sapiens	Precursor variant	2	3.47596	0	0	0	0.86899	32.0794	19.2543	25.6669	0	8.62681	0	2.8756	0	0	0	986.59	0	493.295
TCTCACACAGAAACCGCA	18	mir-342	Homo sapiens	Precursor variant	1	0	0	0	0	0	0	0	0	0	8.62681	0	2.8756	0	0	0	0	0	0
GCTGACTCCTAGTCCAGGGCTC	22	mir-345	Homo sapiens	Mature 5'	0	6.95192	0	0	0	1.73798	0	0	0	0	0	0	0	0	0	0	0	0	0
CTGACTCCTAGTCCAGGGCTC	21	mir-345	Homo sapiens	Mature 5' sub	0	0	0	0	7.18589	1.79647	0	0	0	0	0	0	0	0	0	0	0	0	0
GCTGACTCCTAGTCCAGGGCA	21	mir-345	Homo sapiens	Mature 5' sub variant	1	0	0	0	0	0	0	0	0	0	0	0	0	0	0	0	986.59	0	493.295
GCTGACTCCTAGTCCAGGGCTCA	23	mir-345	Homo sapiens	Mature 5' super variant	1	0	0	9.12449	0	2.28112	0	0	0	0	0	0	0	0	0	0	0	0	0
GCTGACTCCTAGTCCAGGGCTTA	23	mir-345	Homo sapiens	Mature 5' super variant	2	0	0	0	0	0	32.0794	0	16.0397	0	0	0	0	0	0	0	0	0	0
GCTGACTCCTAGTCCAGGGCTAT	23	mir-345	Homo sapiens	Mature 5' super variant	2	0	0	0	0	0	32.0794	0	16.0397	0	0	0	0	0	0	0	0	0	0
GCTGACTCCTAGTCCAGGGCTCAA	24	mir-345	Homo sapiens	Mature 5' super variant	2	0	0	0	0	0	0	19.2543	9.62716	0	0	0	0	0	0	0	0	0	0
GCTGACTCCTAGTCCAGGGCTA	22	mir-345	Homo sapiens	Mature 5' variant	1	0	0	9.12449	7.18589	4.07759	0	0	0	0	0	6.21478	2.07159	0	0	0	0	0	0
GCTGACTCCTAGTCCAGTGCTA	22	mir-345	Homo sapiens	Mature 5' variant	2	0	0	0	0	0	0	19.2543	9.62716	0	0	0	0	0	0	0	0	0	0
AGGCCTGGGTTCGAATA	17	mir-345	Homo sapiens	Precursor variant	1	0	0	0	7.18589	1.79647	0	0	0	0	0	0	0	0	0	0	0	0	0
GCTGACTCCTAGTCCAGGGCTCATA	25	mir-345	Homo sapiens	Precursor variant	2	0	0	0	0	0	0	19.2543	9.62716	0	0	0	0	0	0	0	0	0	0
AATCAGCAAGTATACTGCCCTA	22	mir-34a	Homo sapiens	Mature 3' sub/super	0	0	12.8199	0	0	3.20496	32.0794	19.2543	25.6669	0	0	0	0	0	0	0	0	0	0
CAATCAGCAAGTATACTGCCCTA	23	mir-34a	Homo sapiens	Mature 3' super	0	0	12.8199	18.249	0	7.76721	0	0	0	24.3009	8.62681	6.21478	13.0475	0	0	0	986.59	0	493.295
CAATCAGCAAGTATACTGCCCTTA	24	mir-34a	Homo sapiens	Mature 3' super variant	2	0	6.4284	0	0	1.6071	0	0	0	0	0	0	0	0	0	0	0	0	0
CAATCAGCAAGTATACTGCCCTAA	24	mir-34a	Homo sapiens	Mature 3' super variant	1	0	0	9.12449	0	2.28112	0	0	0	0	0	0	0	0	0	0	0	0	0
TGGCAGTGTCTTAGCTGGTTA	21	mir-34a	Homo sapiens	Mature 5' sub variant	1	0	0	0	0	0	0	0	0	0	0	0	0	0	0	0	0	5401.66	2700.83
GGCAGTGTCTTAGCTGGTTGA	21	mir-34a	Homo sapiens	Mature 5' sub variant	1	0	0	0	0	0	0	0	0	0	0	0	0	0	0	0	0	5401.66	2700.83
GGCAGTGTCTTAGCTGGTTGTTA	23	mir-34a	Homo sapiens	Mature 5' sub/super variant	1	0	0	0	0	0	32.0794	19.2543	25.6669	0	0	0	0	0	0	0	0	0	0
TGGCAGTGTCTTAGCTGGTTGTTA	24	mir-34a	Homo sapiens	Mature 5' super variant	1	3.47596	6.4284	9.12449	0	4.75721	96.2945	0	48.1472	0	8.62681	6.21478	4.9472	0	0	0	0	0	0
TGGCAGTGTCTTAGCTGGTTGTA	23	mir-34a	Homo sapiens	Mature 5' super variant	1	0	76.956	36.4791	0	28.3588	513.664	173.289	343.477	24.3009	60.4442	68.3117	51.0189	0	10805.3	5402.64	986.59	86474	43730.3
TGGCAGTGTCTTAGCCGGTTGTA	23	mir-34a	Homo sapiens	Mature 5' super variant	2	0	0	0	0	0	0	0	0	24.3009	0	0	8.1003	0	0	0	0	0	0
TGGCAGTGCCTTAGCTGGTTGTA	23	mir-34a	Homo sapiens	Mature 5' super variant	2	0	0	0	0	0	0	0	0	0	0	0	0	0	0	0	0	5401.66	2700.83
TTGGCAGTGTCTTAGCTGGTTGA	23	mir-34a	Homo sapiens	Mature 5' super variant	1	0	0	0	0	0	0	0	0	0	0	0	0	0	0	0	0	5401.66	2700.83
TGGCAGTGTCTTAGCTGGTTGA	22	mir-34a	Homo sapiens	Mature 5' variant	1	0	0	0	0	0	0	0	0	0	0	0	0	0	0	0	0	16205	8102.5
TGTGAGCAATAGTAAGGA	18	mir-34a	Homo sapiens	Precursor	0	0	0	0	0	0	0	0	0	0	0	0	0	0	5402.64	2701.32	0	0	0
TGGCAGTGTCTTAGCTGGTTGTTGTA	26	mir-34a	Homo sapiens	Precursor variant	1	0	6.4284	0	0	1.6071	0	0	0	0	0	6.21478	2.07159	0	0	0	0	0	0
TGGCAGTGTCTTAGCTGGTTGTTTA	25	mir-34a	Homo sapiens	Precursor variant	2	0	0	0	0	0	64.2151	0	32.1075	0	8.62681	0	2.8756	0	0	0	0	0	0
TGGCAGTGTCTTAGCTGGTTGTTGCTA	27	mir-34a	Homo sapiens	Precursor variant	2	0	0	0	0	0	0	0	0	0	8.62681	0	2.8756	0	0	0	0	0	0
AGGCAGTGTCATTAGCTGATTGTA	24	mir-34b	Homo sapiens	Mature 5' sub/super	0	0	0	0	0	0	0	0	0	0	0	6.21478	2.07159	0	0	0	0	0	0
AATCACTAACCACACGGCCA	20	mir-34c	Homo sapiens	Mature 3' sub	0	0	0	0	0	0	0	0	0	0	0	0	0	0	0	0	0	5401.66	2700.83
AGGCAGTGTAGTTAGCTGATTA	22	mir-34c	Homo sapiens	Mature 5' sub variant	1	0	0	0	0	0	0	0	0	0	8.62681	0	2.8756	0	0	0	0	0	0
AGGCAGTGTAGTTAGCTGATTGCA	24	mir-34c	Homo sapiens	Mature 5' super variant	1	0	6.4284	0	0	1.6071	0	0	0	0	0	0	0	0	0	0	0	0	0
ACACCATTGTCACACTCCA	19	mir-3591	Homo sapiens	Mature 3' sub	0	6.95192	160.304	127.686	71.8589	91.7002	0	0	0	0	0	0	0	64387.6	56719.4	60553.5	23692.2	0	11846.1
ACACCATTGTCACGCTCCA	19	mir-3591	Homo sapiens	Mature 3' sub variant	1	3.47596	0	0	0	0.86899	0	0	0	0	0	0	0	0	0	0	0	0	0
ACACCATTGTCACACTCA	18	mir-3591	Homo sapiens	Mature 3' sub variant	1	0	6.4284	0	0	1.6071	0	0	0	0	0	0	0	0	0	0	0	0	0
ACCACCATTGTCACACTCCA	20	mir-3591	Homo sapiens	Mature 3' sub variant	1	0	6.4284	0	0	1.6071	0	0	0	0	0	6.21478	2.07159	0	0	0	0	0	0
ACACCATTGTCGCACTCCA	19	mir-3591	Homo sapiens	Mature 3' sub variant	1	0	0	9.12449	0	2.28112	0	0	0	0	0	0	0	0	0	0	0	0	0
GCACCATTGTCACACTCCA	19	mir-3591	Homo sapiens	Mature 3' sub variant	1	0	0	9.12449	0	2.28112	0	0	0	0	0	0	0	0	5402.64	2701.32	0	0	0
ACATCATTGTCACACTCCA	19	mir-3591	Homo sapiens	Mature 3' sub variant	1	0	0	0	0	0	0	0	0	0	0	0	0	4293.18	0	2146.59	0	0	0
ACACCATGGTCACACTCCA	19	mir-3591	Homo sapiens	Mature 3' sub variant	1	0	0	0	0	0	0	0	0	0	0	0	0	12876.2	0	6438.09	0	0	0
CACCATTGTCACACTCCA	18	mir-3591	Homo sapiens	Precursor	0	0	0	18.249	0	4.56224	0	0	0	0	0	0	0	4293.18	0	2146.59	0	0	0
CCTCCGTGTTACCTGTCCTCTA	22	mir-3605	Homo sapiens	Mature 3' sub	0	0	0	0	0	0	0	0	0	0	8.62681	0	2.8756	4293.18	0	2146.59	0	0	0
TCCCCAGGTGTGATTCTGATTTGA	24	mir-361	Homo sapiens	Mature 3' sub/super variant	2	0	0	0	0	0	32.0794	0	16.0397	0	0	6.21478	2.07159	0	0	0	0	0	0
TCCCCCAGGTGTGATTCTGATTTGC	25	mir-361	Homo sapiens	Mature 3' super	0	0	0	0	0	0	32.0794	0	16.0397	0	0	0	0	0	0	0	0	0	0
TCCCCCAGGTGTGATTCTGATTTGA	25	mir-361	Homo sapiens	Mature 3' super variant	1	0	6.4284	0	0	1.6071	0	0	0	0	0	0	0	0	0	0	0	0	0
TCCCCCAGGTGTGATTCTGATTTA	24	mir-361	Homo sapiens	Mature 3' super variant	1	0	0	9.12449	0	2.28112	0	0	0	0	0	0	0	0	0	0	0	0	0
TCCCCCAGGTGTGATTCTGATTA	23	mir-361	Homo sapiens	Mature 3' variant	1	0	0	0	7.18589	1.79647	0	0	0	0	0	6.21478	2.07159	0	0	0	0	0	0
TTATCAGAATCTCCAGGGGTAC	22	mir-361	Homo sapiens	Mature 5'	0	3.47596	38.4596	0	14.3718	14.0768	64.2151	19.2543	41.7347	24.3009	51.8174	24.8337	33.6507	4293.18	0	2146.59	1974.93	5401.66	3688.3
TTATCAGAATCTCCAGGGGTA	21	mir-361	Homo sapiens	Mature 5' sub	0	0	0	9.12449	0	2.28112	0	0	0	0	0	0	0	0	0	0	0	5401.66	2700.83
TTATCAGAATCTCCAGGGGTACTA	24	mir-361	Homo sapiens	Mature 5' super variant	1	3.47596	0	0	0	0.86899	0	0	0	0	17.2819	0	5.76063	0	0	0	0	5401.66	2700.83
TTATCAGAATCTCCAGGGGTACA	23	mir-361	Homo sapiens	Mature 5' super variant	1	0	6.4284	9.12449	0	3.88822	0	0	0	0	0	6.21478	2.07159	0	0	0	986.59	0	493.295
TTATCAGAATCTCCAGGGGTACAA	24	mir-361	Homo sapiens	Mature 5' super variant	2	0	0	0	0	0	0	19.2543	9.62716	0	0	0	0	0	0	0	0	0	0
TTATCAGAATCTCCAGGGGTATA	23	mir-361	Homo sapiens	Mature 5' super variant	2	0	0	0	0	0	0	0	0	0	0	0	0	0	0	0	0	5401.66	2700.83
ACAAAAAAAAAAGCCCAACCCTA	23	mir-3613	Homo sapiens	Mature 3' sub variant	1	3.47596	0	9.12449	0	3.15011	0	0	0	0	0	0	0	0	0	0	0	0	0
ACAAAAAAAAAAGCCCAACCCTAT	24	mir-3613	Homo sapiens	Mature 3' variant	2	0	0	9.12449	0	2.28112	0	0	0	0	0	0	0	0	0	0	0	0	0
TCTCTCGGCTCCTCGCGGCTCGCA	24	mir-3615	Homo sapiens	Precursor variant	1	0	6.4284	0	0	1.6071	0	0	0	0	0	0	0	0	0	0	0	0	0
TCTCTCGGCTCCTCGCGGCTCGTA	24	mir-3615	Homo sapiens	Precursor variant	2	0	0	0	0	0	0	0	0	0	0	0	0	0	0	0	986.59	0	493.295
AACACACCTATTCAAGGATTCA	22	mir-362	Homo sapiens	Mature 3'	0	3.47596	0	0	0	0.86899	0	0	0	0	0	6.21478	2.07159	0	0	0	0	0	0
AATCCTTGGAACCTAGGTGTGAGTA	25	mir-362	Homo sapiens	Mature 5' super variant	1	0	0	0	0	0	0	0	0	0	0	6.21478	2.07159	0	0	0	0	0	0
AATCCTTGGAACCTAGGTGTGAGTGCTA	28	mir-362	Homo sapiens	Precursor	0	0	0	0	0	0	0	0	0	0	0	0	0	0	0	0	0	5401.66	2700.83
GTCCCCGTGGCGTCCCCTTCCCCGCCGGCCGC	32	mir-3648	Homo sapiens	Precursor	0	0	0	0	0	0	0	0	0	0	0	0	0	4293.18	0	2146.59	0	0	0
GTCCCCGTGGCGTCCCCTTCCCCGCCGGCCGCC	33	mir-3648	Homo sapiens	Precursor	0	0	0	0	0	0	0	0	0	0	0	0	0	4293.18	0	2146.59	0	0	0
GGTCCCCGTGGCGTC	15	mir-3648	Homo sapiens	Precursor	0	0	0	0	0	0	0	0	0	0	0	0	0	4293.18	0	2146.59	0	5401.66	2700.83
GTCCCCGTGGCGTCCCCTTC	20	mir-3648	Homo sapiens	Precursor	0	0	0	0	0	0	0	0	0	0	0	0	0	0	2698.54	1349.27	0	0	0
GGGGTCCCCGTGGCGTC	17	mir-3648	Homo sapiens	Precursor	0	0	0	0	0	0	0	0	0	0	0	0	0	0	2698.54	1349.27	0	5401.66	2700.83
GGGGGAGCCGCGGGGATC	18	mir-3648	Homo sapiens	Precursor	0	0	0	0	0	0	0	0	0	0	0	0	0	0	2698.54	1349.27	0	0	0
AGGGGTCCCCGTGGCGTC	18	mir-3648	Homo sapiens	Precursor	0	0	0	0	0	0	0	0	0	0	0	0	0	0	5402.64	2701.32	0	0	0
AGGGGTCCCCGTGGCGTCC	19	mir-3648	Homo sapiens	Precursor	0	0	0	0	0	0	0	0	0	0	0	0	0	0	0	0	986.59	5401.66	3194.13
GGGGAGCCGCGGGGATC	17	mir-3648	Homo sapiens	Precursor	0	0	0	0	0	0	0	0	0	0	0	0	0	0	0	0	0	5401.66	2700.83
CCGGGTGCCGCGCGG	15	mir-3648	Homo sapiens	Precursor	0	0	0	0	0	0	0	0	0	0	0	0	0	0	0	0	0	5401.66	2700.83
GGGAGCCGCGGGGATCGCCGAGGGCCGGTCGGCCGC	36	mir-3648	Homo sapiens	Precursor	0	0	0	0	0	0	0	0	0	0	0	0	0	0	0	0	0	5401.66	2700.83
AGGGGTCCCCGTGGC	15	mir-3648	Homo sapiens	Precursor	0	0	0	0	0	0	0	0	0	0	0	0	0	0	0	0	0	5401.66	2700.83
GGTGCCGCGCGGTGCCGCCGGA	22	mir-3648	Homo sapiens	Precursor variant	1	3.47596	0	0	0	0.86899	0	0	0	0	0	0	0	0	0	0	0	0	0
GTCCCCGTGGCGTCCCCA	18	mir-3648	Homo sapiens	Precursor variant	1	0	0	0	0	0	0	0	0	0	0	0	0	4293.18	0	2146.59	0	0	0
GGTCCCCGTGGCGTCCCCTA	20	mir-3648	Homo sapiens	Precursor variant	1	0	0	0	0	0	0	0	0	0	0	0	0	4293.18	0	2146.59	0	0	0
GTCCCCTTCCCCGCCGGCCGCA	22	mir-3648	Homo sapiens	Precursor variant	1	0	0	0	0	0	0	0	0	0	0	0	0	4293.18	0	2146.59	0	0	0
GGGTCCCCGTGGCGTCCCCTA	21	mir-3648	Homo sapiens	Precursor variant	1	0	0	0	0	0	0	0	0	0	0	0	0	8586.35	0	4293.18	0	0	0
AGGGGTCCCCGTGGCGTCCCCA	22	mir-3648	Homo sapiens	Precursor variant	1	0	0	0	0	0	0	0	0	0	0	0	0	8586.35	2698.54	5642.45	0	0	0
AGGCCCCGCGCGTGCGTCCCGGA	23	mir-3648	Homo sapiens	Precursor variant	2	0	0	0	0	0	0	0	0	0	0	0	0	8586.35	0	4293.18	0	0	0
GTCCCCGTGGCGTCCCCTTCCCCGCCGGCCGCTA	34	mir-3648	Homo sapiens	Precursor variant	2	0	0	0	0	0	0	0	0	0	0	0	0	0	2698.54	1349.27	0	0	0
TGGCGTCCCCTTCCCCGCCA	20	mir-3648	Homo sapiens	Precursor variant	1	0	0	0	0	0	0	0	0	0	0	0	0	0	2698.54	1349.27	0	0	0
GCGGTCGGCCGCGCTCGAGGGGTCCCCGTGGCGTCCCCTA	40	mir-3648	Homo sapiens	Precursor variant	1	0	0	0	0	0	0	0	0	0	0	0	0	0	2698.54	1349.27	0	0	0
GGTCCCCGTGGCGTCCCCA	19	mir-3648	Homo sapiens	Precursor variant	1	0	0	0	0	0	0	0	0	0	0	0	0	0	2698.54	1349.27	0	0	0
GCGGCGGCGGGGGTGTGGGGA	21	mir-3648	Homo sapiens	Precursor variant	2	0	0	0	0	0	0	0	0	0	0	0	0	0	2698.54	1349.27	0	0	0
GCGTCCCCTTCCCCGCCGGCCGCCA	25	mir-3648	Homo sapiens	Precursor variant	1	0	0	0	0	0	0	0	0	0	0	0	0	0	2698.54	1349.27	0	0	0
CCGAGGGCCGGTCGGCCGCCA	21	mir-3648	Homo sapiens	Precursor variant	1	0	0	0	0	0	0	0	0	0	0	0	0	0	2698.54	1349.27	0	0	0
TGGCGTCCCCTTCCCCGCCGGCCA	24	mir-3648	Homo sapiens	Precursor variant	1	0	0	0	0	0	0	0	0	0	0	0	0	0	2698.54	1349.27	0	0	0
AGGGGTCCCCGTGGCGTCCCCTTCCCCGCCGGCCGA	36	mir-3648	Homo sapiens	Precursor variant	1	0	0	0	0	0	0	0	0	0	0	0	0	0	2698.54	1349.27	0	0	0
GGGGTCCCCGTGGCGTCCCCA	21	mir-3648	Homo sapiens	Precursor variant	1	0	0	0	0	0	0	0	0	0	0	0	0	0	2698.54	1349.27	0	0	0
TCCCCGTGGCGTCCCCTTCCCCGCCGGCCGA	31	mir-3648	Homo sapiens	Precursor variant	1	0	0	0	0	0	0	0	0	0	0	0	0	0	2698.54	1349.27	0	0	0
CGGGTGCCGCGCGGTGCCA	19	mir-3648	Homo sapiens	Precursor variant	1	0	0	0	0	0	0	0	0	0	0	0	0	0	2698.54	1349.27	0	5401.66	2700.83
TGGCGTCCCCTTCCCCGCCGGCCGA	25	mir-3648	Homo sapiens	Precursor variant	1	0	0	0	0	0	0	0	0	0	0	0	0	0	5402.64	2701.32	0	5401.66	2700.83
GCGGGGATCGCCGAGGGCCGA	21	mir-3648	Homo sapiens	Precursor variant	1	0	0	0	0	0	0	0	0	0	0	0	0	0	0	0	986.59	0	493.295
GAGGCCCCGCGCGTGTGTCCCGGCTA	26	mir-3648	Homo sapiens	Precursor variant	1	0	0	0	0	0	0	0	0	0	0	0	0	0	0	0	986.59	0	493.295
GTCCCCTTCCCCGCCGGCCGCTA	23	mir-3648	Homo sapiens	Precursor variant	2	0	0	0	0	0	0	0	0	0	0	0	0	0	0	0	986.59	0	493.295
GCCCCGCGCGTGTGTCCCGGA	21	mir-3648	Homo sapiens	Precursor variant	1	0	0	0	0	0	0	0	0	0	0	0	0	0	0	0	986.59	0	493.295
CCGCGGGGATCGCCGAGGGCCGA	23	mir-3648	Homo sapiens	Precursor variant	1	0	0	0	0	0	0	0	0	0	0	0	0	0	0	0	0	5401.66	2700.83
GCGGCGGTGGTGGGGGGAGCA	21	mir-3648	Homo sapiens	Precursor variant	1	0	0	0	0	0	0	0	0	0	0	0	0	0	0	0	0	5401.66	2700.83
GGGGGAGCCGCGGGGATA	18	mir-3648	Homo sapiens	Precursor variant	1	0	0	0	0	0	0	0	0	0	0	0	0	0	0	0	0	5401.66	2700.83
GGGCCCGCGCGTGTGTCCCGGA	22	mir-3648	Homo sapiens	Precursor variant	2	0	0	0	0	0	0	0	0	0	0	0	0	0	0	0	0	5401.66	2700.83
TCCCCGTGGCGTCCCCA	17	mir-3648	Homo sapiens	Precursor variant	1	0	0	0	0	0	0	0	0	0	0	0	0	0	0	0	0	5401.66	2700.83
GGAGCCGCGGGGATCGCA	18	mir-3648	Homo sapiens	Precursor variant	1	0	0	0	0	0	0	0	0	0	0	0	0	0	0	0	0	5401.66	2700.83
AGGGGTCCCCGTGGCGTCCCCTTCCCA	27	mir-3648	Homo sapiens	Precursor variant	1	0	0	0	0	0	0	0	0	0	0	0	0	0	0	0	0	5401.66	2700.83
AGGCCCCGCGCGTGTGTCCCGA	22	mir-3648	Homo sapiens	Precursor variant	1	0	0	0	0	0	0	0	0	0	0	0	0	0	0	0	0	5401.66	2700.83
GCCGGCGGCGGTGAGGCCCCGCGCA	25	mir-3648	Homo sapiens	Precursor variant	1	0	0	0	0	0	0	0	0	0	0	0	0	0	0	0	0	5401.66	2700.83
GAGCCGCGGGGATCGCCGAGGGCCGGA	27	mir-3648	Homo sapiens	Precursor variant	1	0	0	0	0	0	0	0	0	0	0	0	0	0	0	0	0	5401.66	2700.83
GGGGGAGCCGCGGGGATCGCA	21	mir-3648	Homo sapiens	Precursor variant	1	0	0	0	0	0	0	0	0	0	0	0	0	0	0	0	0	5401.66	2700.83
TGGCGTCCCCTTCCCCGCCGGCCGCTA	27	mir-3648	Homo sapiens	Precursor variant	2	0	0	0	0	0	0	0	0	0	0	0	0	0	0	0	0	5401.66	2700.83
TGGCGTCCCCTTCCCCGCCGGCA	23	mir-3648	Homo sapiens	Precursor variant	1	0	0	0	0	0	0	0	0	0	0	0	0	0	0	0	0	5401.66	2700.83
TCCCCTTCCCCGCCGGCCGCTA	22	mir-3648	Homo sapiens	Precursor variant	2	0	0	0	0	0	0	0	0	0	0	0	0	0	0	0	0	10803.3	5401.66
GGCGGGTGCGGGGGTGGGA	19	mir-3656	Homo sapiens	Mature 3' super	0	0	0	0	0	0	0	0	0	0	0	0	0	0	0	0	0	5401.66	2700.83
GGCGGGTGCGGGGGTGA	17	mir-3656	Homo sapiens	Mature 3' variant	1	0	0	0	0	0	0	0	0	0	0	0	0	0	0	0	0	10803.3	5401.66
TAATGCCCCTAAAAATCCTTATA	23	mir-365a//mir-365b	Homo sapiens	Mature 3' super variant	1	38.2104	89.7759	72.9582	57.4871	64.6079	449.449	173.289	311.369	0	94.9797	118.005	70.9947	4293.18	16207.9	10250.6	10859.5	10803.3	10831.4
TAATGCCCCTAAAAATCCTTACA	23	mir-365a//mir-365b	Homo sapiens	Mature 3' super variant	2	0	6.4284	0	0	1.6071	0	0	0	0	0	0	0	8586.35	0	4293.18	986.59	0	493.295
TAATGCCCCTAAAAATCCTTAATA	24	mir-365a//mir-365b	Homo sapiens	Mature 3' super variant	2	0	0	0	7.18589	1.79647	0	0	0	0	0	0	0	0	0	0	0	0	0
TAATGCCCCTAAAAATCCCTATA	23	mir-365a//mir-365b	Homo sapiens	Mature 3' super variant	2	0	0	0	0	0	0	0	0	0	0	6.21478	2.07159	0	0	0	0	0	0
TAATGCCCCTAAAAATCCTTAA	22	mir-365a//mir-365b	Homo sapiens	Mature 3' variant	1	0	0	0	7.18589	1.79647	0	0	0	0	0	0	0	0	0	0	0	0	0
TAATGCCCCCAAAAATCCTTAT	22	mir-365a//mir-365b	Homo sapiens	Mature 3' variant	1	0	0	0	0	0	0	0	0	0	0	6.21478	2.07159	0	0	0	0	0	0
TAATGCCCCTAAAAATC	17	mir-365a//mir-365b	Homo sapiens	Precursor	0	13.8955	6.4284	9.12449	0	7.36209	64.2151	96.2716	80.2433	0	8.62681	18.6444	9.09039	0	5402.64	2701.32	0	0	0
TAATGCCCCTGAAAATC	17	mir-365a//mir-365b	Homo sapiens	Precursor variant	1	0	0	0	0	0	32.0794	0	16.0397	0	0	0	0	0	0	0	0	0	0
TAATGCCCCTAAAAATCT	18	mir-365a//mir-365b	Homo sapiens	Precursor variant	1	0	0	0	0	0	0	0	0	0	0	0	0	8586.35	2698.54	5642.45	0	0	0
GGCGGCGGCGGCGGCAGCAGCAGCA	25	mir-3665	Homo sapiens	Precursor	0	0	6.4284	0	0	1.6071	0	0	0	0	0	0	0	0	0	0	0	0	0
GGCGGCGGCGGCGGCA	16	mir-3665	Homo sapiens	Precursor	0	0	0	0	0	0	0	0	0	0	0	0	0	4293.18	0	2146.59	0	10803.3	5401.66
GCGGCGGCGGCGGCA	15	mir-3665	Homo sapiens	Precursor	0	0	0	0	0	0	0	0	0	0	0	0	0	0	2698.54	1349.27	986.59	37835.3	19411
GGGCGGCGGCGGCGG	15	mir-3665	Homo sapiens	Precursor	0	0	0	0	0	0	0	0	0	0	0	0	0	0	0	0	0	5401.66	2700.83
GCGCGCGGCGGCGGCGGCGGC	21	mir-3665	Homo sapiens	Precursor variant	2	0	0	0	0	0	0	0	0	0	0	0	0	4293.18	0	2146.59	0	21630.3	10815.2
[truncated: 1,083 more rows]
