# Supplementary material for: Exosomal transfer of stroma-derived miR21 confers paclitaxel resistance in ovarian cancer cells through targeting APAF1
Source: Nat Commun. 2016 Mar 29;7:11150. doi: 10.1038/ncomms11150 (PMC4820618; doi:10.1038/ncomms11150)
Supplement: Supplementary Data 2 — Data sheet showing the average number of sequencing reads of miR21 isomiRs for each cell type normalized by counts per 1000 cells [file ncomms11150-s3.xlsx]

## Sheet: Sheet1
Supplementary Data 2. Average number of miR21 isomiRs identified in exosomes secreted by ovarian cancer cells,
normal and cancer associated fibroblasts, and normal and cancer associated adipocytes
Total number of miR21 isomiRs per 1000 cells		OVCA	NF	CAF	NA	CAA
CAACACCAGTCGATGGGCTGTCA	Mature 3' super variant	11.2598	16.0397	12.7794	0	22355.9
CAACACCAGTCGATGGGCTGTA	Mature 3' super variant	2.28112	9.62716	0	0	12113.3
CAACGCCAGTCGATGGGCTGTCA	Mature 3' super variant	0	0	2.8756	0	0
GCAACACCAGTCGATGGGCTGTCA	Mature 3' super variant	0	0	0	0	10242.6
TAGCTTATCAGACTGATGTTGA	Mature 5'	498.483	1293.57	1316.7	140064	2.75196e+06
AGCTTATCAGACTGATGTTGA	Mature 5' sub	2.66546	0	2.07159	0	0
GCTTATCAGACTGATGTTGA	Mature 5' sub	2.28112	0	0	0	0
TAGCTTATCAGACTGATGTT	Mature 5' sub	0	0	10.9759	0	0
TAGCTTATCAGACTGATGTA	Mature 5' sub variant	0.86899	9.62716	4.9472	2701.32	20485.1
TACTTATCAGACTGATGTTGA	Mature 5' sub variant	2.28112	0	0	0	0
TAGCTTATCAGACTGATGTTA	Mature 5' sub variant	1.79647	19.2543	26.0045	1349.27	22355.9
AGCTTATCAGACTGATGTTAC	Mature 5' sub variant	0	9.62716	0	0	0
GTAGCTTATCAGACTGATGTT	Mature 5' sub/super	0	0	8.1003	0	0
AGCTTATCAGACTGATGTTGACA	Mature 5' sub/super variant	0	16.0397	2.8756	0	0
GCTTATCAGACTGATGTTGACA	Mature 5' sub/super variant	0	9.62716	0	0	0
GTAGCTTATCAGACTGATGTTGA	Mature 5' super	1.79647	19.2543	0	0	1870.76
TAGCTTATCAGACTGGTGTTGAC	Mature 5' super variant	2.47609	16.0397	7.01879	1349.27	10242.6
TAGCTTATCAGACTGACGTTGACA	Mature 5' super variant	0.86899	0	0	0	0
TAGCTTATCAGACTGATGTTGACA	Mature 5' super variant	3339.49	17692.2	10168.3	496782	6.75963e+06
TAGCTTATCAGACTGATCTTGAC	Mature 5' super variant	1.6071	0	0	0	0
TAGCTTATCAGACTGATGTTAACA	Mature 5' super variant	1.6071	0	2.07159	0	0
TAGCTTACCAGACTGATGTTGACA	Mature 5' super variant	3.40357	0	6.21478	0	0
TAGCTTATCAGACTGATGTTGTCA	Mature 5' super variant	1.6071	16.0397	2.07159	0	0
TAGCTCATCAGACTGATGTTGACA	Mature 5' super variant	1.6071	9.62716	4.9472	1349.27	0
TAGCTTATCAGATTGATGTTGACA	Mature 5' super variant	3.88822	9.62716	0	0	10242.6
TAGCTTATCAGACCGATGTTGAC	Mature 5' super variant	1.6071	41.7347	10.1719	1349.27	0
TAGCTTATCAGACTGCTGTTGACA	Mature 5' super variant	1.6071	0	0	0	0
TAGCTTATCAGACTGATGTTGAGA	Mature 5' super variant	7.48117	0	4.14319	0	12113.3
GTAGCTTATCAGACTGATGTTGACA	Mature 5' super variant	5.68469	25.6669	52.0133	0	30727.7
TAACTTATCAGACTGATGTTGACA	Mature 5' super variant	1.6071	0	19.0762	0	0
TAGCTTATCAGACTGATATTGACA	Mature 5' super variant	5.20005	0	8.1003	0	10242.6
TAGCTTATCAGACTGACGTTGAC	Mature 5' super variant	3.20496	16.0397	10.1719	1349.27	0
TAGCTTATCAGACTGATGTTGAA	Mature 5' super variant	21.465	16.0397	5.76063	2701.32	30727.7
TAGCTTATTAGACTGATGTTGACA	Mature 5' super variant	3.20496	0	0	0	0
TAGCTTATCAGACTGATGCTGACA	Mature 5' super variant	7.28256	16.0397	15.1191	0	0
TAGCTTATCAGACTGATGTCGACA	Mature 5' super variant	5.48608	9.62716	7.01879	0	20485.1
TAGCTTATCAGGCTGATGTTGACA	Mature 5' super variant	7.09318	77.0287	15.1191	0	20485.1
TAGCTTATCAGACTGATGTTGGCA	Mature 5' super variant	8.88966	25.6669	11.9754	0	0
TAGCTTATAAGACTGATGTTGACA	Mature 5' super variant	2.28112	0	0	0	0
TAGCTTATCTGACTGATGTTGACA	Mature 5' super variant	2.28112	0	2.07159	0	0
TAAGCTTATCAGACTGATGTTGA	Mature 5' super variant	1.79647	0	2.8756	0	0
TAGTTTATCAGACTGATGTTGACA	Mature 5' super variant	1.79647	0	10.1719	0	0
TAGCCTATCAGACTGATGTTGACA	Mature 5' super variant	3.59295	77.0287	7.83223	0	0
TAGCTTGTCAGACTGATGTTGACA	Mature 5' super variant	0	16.0397	18.2722	0	0
TAGCTTATCAGACTAATGTTGAC	Mature 5' super variant	0	16.0397	10.9759	0	10242.6
CAGCTTATCAGACTGATGTTGACA	Mature 5' super variant	0	28.8815	7.01879	1349.27	10242.6
TAGCTTATCGGACTGATGTTGACA	Mature 5' super variant	0	19.2543	7.83223	0	0
TGAGCTTATCAGACTGATGTTGA	Mature 5' super variant	0	0	8.1003	0	0
GAGCTTATCAGACTGATGTTGACA	Mature 5' super variant	0	0	24.3009	0	0
TGGCTTATCAGACTGATGTTGACA	Mature 5' super variant	0	0	2.8756	0	10242.6
TAGCTGATCAGACTGATGTTGACA	Mature 5' super variant	0	0	2.8756	0	0
TAGCTTATCAGACTGATGTTGATA	Mature 5' super variant	0	0	2.8756	0	0
TAGCTTATCAAACTGATGTTGACA	Mature 5' super variant	0	0	5.76063	0	0
TAGCTTATCAGACCGATGTTGACA	Mature 5' super variant	0	0	5.76063	0	0
TAGCTTATCAGACTGGTGTTGACA	Mature 5' super variant	0	0	0	2146.59	0
TAGCTTATCAGACTCATGTTGACA	Mature 5' super variant	0	0	0	0	1870.76
TTAGCTTATCAGACTGATGTTGACA	Mature 5' super variant	0	0	0	0	10242.6
TAGCTTATCAGACTGATGTTGTA	Mature 5' super variant	0	0	0	0	10242.6
TAGCTCATCAGACTGATGTTGA	Mature 5' variant	1.6071	0	0	0	0
TAGCCTATCAGACTGATGTTGA	Mature 5' variant	1.79647	0	2.07159	0	0
TAGCTTACCAGACTGATGTTGA	Mature 5' variant	0	0	2.8756	0	10242.6
TAGCTTATCAGACTGGTGTTGA	Mature 5' variant	0	0	0	0	10242.6
TAGCTTATCAGACTGCTGTTGA	Mature 5' variant	0	0	0	0	10242.6
TAGCTTATCAGACTGATGCTGA	Mature 5' variant	0	0	0	0	10242.6
TGGCTTATCAGACTGATGTTGA	Mature 5' variant	0	0	0	0	10242.6
TAGCTTATCAGGCTGATGTTGA	Mature 5' variant	0	0	0	0	10242.6
TAGCTTATCAGACTGATGT	Precursor	1.6071	0	0	0	0
TAGCTTATCAGACTGA	Precursor	1.79647	41.7347	8.63623	0	0
TAGCTTATCAGACTGATG	Precursor	0	16.0397	16.2006	0	0
TAGCTTATCAGACTGAT	Precursor	0	25.6669	0	0	0
GTAGCTTATCAGACTGATGT	Precursor	0	0	2.8756	0	0
TAGCTTATCAGACTG	Precursor	0	0	2.8756	0	0
GTAGCTTATCAGACTGAT	Precursor	0	0	0	0	10242.6
TAGCTTATCAGACTGATGTTGACTA	Precursor variant	42.1911	481.483	214.731	7549.23	58744.1
TAGCTTATCAGACTGATGTTGACCA	Precursor variant	55.6434	109.136	62.3532	10250.6	71742.9
TAGCTTATCAGACTGATGA	Precursor variant	1.6071	0	0	1349.27	10242.6
ACACCAGTCGATGGGCTGTCTA	Precursor variant	1.6071	0	0	0	0
TAGCTTATCAGACTGATGTTGACGA	Precursor variant	9.37431	35.294	44.9031	2701.32	0
CTTATCAGACTGATGTTGACA	Precursor variant	2.28112	0	16.2006	0	0
CAACACCAGTCGATGGGCTGTCTA	Precursor variant	0	9.62716	2.07159	0	10242.6
CAACACCAGTCGATGGGCTGTCTTA	Precursor variant	0	0	2.8756	0	0
TAGCTTATCAGACTGATGTTGACTTA	Precursor variant	0	0	2.8756	0	0
TAGCTTATCAGACTGGTGTTGACTA	Precursor variant	0	0	2.07159	0	0
ATCAGACTGATGTTGAA	Precursor variant	0	0	0	2701.32	0
	Total	4091.34	20250.3	12239.9	677042	1.0022e+07
